# Supplementary material for: Usability Methods and Attributes Reported in Usability Studies of Mobile Apps for Health Care Education: Scoping Review
Source: JMIR Med Educ. 2022 Jun 29;8(2):e38259. doi: 10.2196/38259 (PMC9280458; doi:10.2196/38259)
Supplement: Multimedia Appendix 3 [file mededu_v8i2e38259_app3.xlsx]

## Sheet: Data extraction sheet
# study	Author	Title	Country	Publication year	Place published	Usability evaluation methods	Design	Data collection method A (Questionnaire)	Data collection method B (Data from app)	Data collection method C (Task and knowledge performance)	Data collection method D (Focus groups)	Data collection method E (Interviews)	Data collection method F (Written qualitative reflections)	Data collection method G (Observations)	Comments data collection method	Outcome measure A (Usability)	Outcome measure B (Usage)	Outcome measure C (Skills)	Outcome measure D (Knowledge)	Comments on outcome measures	Research question/aim	The app's contribution	Theoretical foundation	Number of participants	Description of participants	Education Level	Comments on the participants	Study procedure (relating to usability)	Info. about measuring instrument (relating to usability)	Results (relating to usability)	Results (relating to the learning ability of the app)	Usability attributes	Usability -phase	Comments on usability-phase	Numbers of usability testing procedures	Modifications of the app	Educational setting	Comments on the setting	Usability experiments
#1	Aebersold et al.	Interactive Anatomy-Augmented Virtual Simulation Training	USA	2018	Clinical Simulation in Nursing	Inquiry methods	Mixed methods (RCT's + Qualitative methods)	Questionnaire		Task performance					On-line Qualtrics® survey + Likert scale ratings and open-ended questions	Usability		Skills			This research study focused on the preliminary evaluation of an anatomy-augmented procedure training video with interactive virtual simulation exercises to determine the impact on naso-gastric tube (NGT) placement skills, while also assessing qualitative metrics.	Based on a review of existing Nursing textbooks, the current Nursing Education Guidelines, peer-reviewed literature, and accepted medical treatment protocols the anatomy-augmented procedure training video for NGT insertion was developed by an outside company. The training video used a hybrid approach that combines video with 3-D computer graphics which allows trainees to visualize the invasive pr…	Situated learning theory (SLT)	69	Nursing	6	Sophomore and junior nursing students attending a large Midwestern Institution (N=69) participated in this mixed methods study.		The ability of the participants to correctly place the NGT in a high-fidelity mannequin was assessed using a checklist approach. Following placement of the NGT, all participants completed an on-line Qualtrics® survey to elicit information about their level of training, and prior experience with NGT placement. Participants who received the AR training were asked additional questions about their sa…	Eighty-six percent of participants in the AR group rated AR as superior/far superior to other procedural training programs to which they had been exposed, whereas, only 5.9% of participants in the control group rated the control program as superior/far superior (P < 0.001). Overall the AR module was significantly better received compared with the control video (see Table 2). Eighty-six percent of…	The ability to correctly place the NGT through all the checklist items was statistically significant in the AR group compared with the control group (P = 0.011).	Ease of use Learning performance Satisfaction Usefulness	Early	NGT insertion was developed by an outside company.	1	Not stated	Simulation training	The volunteers were randomly assigned to receive information regarding placement of a nasogastric tube (NGT) using either a video and didactic content per the Institution’s standard curriculum (Control group) or the iPad anatomy-augmented virtual simulation training module (AR group). The educational content was similar for each training method. Each student was given 20–25 minutes to review the …	Field testing
#2	Akl et al.	An educational game for teaching clinical practice guidelines to Internal Medicine residents: development, feasibility and acceptability	USA	2008	BMC Medical Education	Inquiry methods	Qualitative methods				Focus groups		Written qualitative reflections			Usability					The objectives of this study were to develop an educational game to teach CPGs in Internal Medicine residency programs and to evaluate its feasibility and acceptability.	We developed the Guide-O-Game© in the format of a TV game show with questions based on recommendations of Clinical Practice Guidelines (CPGs). The development of the Guide-O-Game© consisted of the creation of a multimedia interactive tool, the development of recommendation-based questions, and the definition of the game's rules.	No	30	Residents	10	Participants consisted of a convenience sample of 30 residents rotating at the training site at that time.	The 15 minutes qualitative feedback sessions included questions about the acceptability of the game in terms of interest in the educational strategy and engagement in the learning process.		Participants found the game to be an acceptable educa_x0002_tional strategy. First, the game format raised the residents' interest in guidelines recommendations which they described as "a dry material". The interest further increased when we integrated a rationale for each recom_x0002_mendation in the game. Second, they felt playing the game is fun, especially when racing against time to select a…		Satisfaction	Early	We pilot tested the Guide-O-Game© in order to evaluate its feasibility in terms of integration in the curriculum, the functionality of its tool, the structure of its questions, and the usability of its rules	4	We used the results of the evaluation after each session to improve the game prior the following session.	Clinical placements	We conducted four weekly sessions of the game at a hospital training site for the Internal Medicine residency program at the University at Buffalo. Each session lasted 45 minutes and was followed by 15 minutes qualitative feedback sessions.	Laboratory testing
#3	Al-Rawi, Easterling & Edwards	Development of a mobile device optimized cross platform-compatible oral pathology and radiology spaced repetition system for dental education	USA	2015	Journal of Dental Education	Inquiry methods	Post-test one-group design	Questionnaire							Perception-based electronic survey with Likert scale ratings, yes/no, and open-ended questions	Usability	Usage			Usage: Total time spent using the app; Frequency of use; Location of use	The aim was to evaluate and compare student perception and utilization of a mobile device-optimized electronic oral pathology-oral radiology database of case-based questions for dental hygiene and dental students.	Integrating proven approaches to learning (spaced repetition) with technological devices that are widely used by today’s learners (e.g., touch screen-enabled mobile devices9,10) with software that can be accessed and synchronized across multiple platforms should enhance learning. Spaced repetition in health professions education to learn new clinical terminology.	No	61	Dentist	7	Students from two different dental classes, 12 of 22 (54.5%) dental hygiene and 49 of 107 (45.8%) dental students		A detailed perception-based electronic survey was sent to all participating students using a Google Docs-based poll. This survey focused on the extent and type of use of this technology as well as participant evaluation of its benefits and limitations to their overall learning. Was measured: ease of use, overall educational usefulness, the ability to use this software on multiple devices, The tot…	Most of the students found the app useful and easy to use. The majority of respondents (75% of dental and 67% of dental hygiene students) failed to take advantage of the automated scheduling feature, which regulates the spaced repetition process; In addition to general comments on the technology, additional categories of comments included the desirability of including this technology in other cla…	This approach [flashcards] is widely used in learning new languages and is ideally suited to health professions education, in which large quantities of new clinical terms and features, anatomic landmarks, and differential diagnoses need to be learned and remembered for future clinical care.	Ease of use Frequency of use Satisfaction Usefulness	Early	We employed Anki, an existing framework of cross-platform software to develop an oral radiology/pathology-specific electronic flash-card database.	1	Not stated	Classroom setting	Two courses: sophomore oral and maxillofacial pathology course with 107 dental students and a sophomore dental hygiene radiology course with 22 students in the Bachelor of Science in Dental Hygiene program in the 2013 winter semester.	Field testing
#4	Albrecht, Noll & Von Jan	Explore and experience: Mobile augmented reality for medical training	Germany	2013	MedInfo	Inquiry methods	Post-test one-group design	Questionnaire							AtrakDiff2	Usability					Not stated, although: In this paper, the primary emphasis will be placed on the functionality of the app and its practical application.	Using augmented reality based applications may alleviate this ethical dilemma by giving students the possibility to practice the necessary skills based on virtual but nevertheless almost realistic cases. The app “mARble®” that is presented in this paper follows this approach. The currently available learning module for legal medicine gives users an opportunity to learn about various wound pattern…	No	6	Medicine	3	Six third year students were provided with iPhones with a preinstalled copy of mARble®.		According to Hassenzahl, this approach allows to determine the emotional involvement of the users in a product as well as its pragmatic qualities and usability.	Results for the preliminary evaluation using Hassenzahls AttrakDiff2 questionnaire showed an average value of 0,381 (CI: ±0,492) for pragmatic quality. The calculated mean value for hedonic quality, which includes stimulation, identification as well as attractiveness ratings, was 1,179 (CI: ±0,440). According to Hassenzahl’s method, mARble’s pragmatic quality (which represents its usability aspec…		Satisfaction	Early	Preliminary Evaluation	1	Not stated	Simulation training	Six third year students were provided with iPhones with a preinstalled copy of mARble®. After they had the chance to learn using mARble® for 30 minutes, they were surveyed using an AttrakDiff2 questionnaire based on Hassenzahl’s paradigm of experience design.	Laboratory testing
#5	Alencar Neto et al.	Development and Validation of a Smartphone App for Orthopedic Residency Education	Brazil	2020	Revista Brasileira de Educação Médica	Inquiry methods	Post-test one-group design	Questionnaire							SUS questionnaire with Likert scale ratings + TAM questionnaires + A questionnaire validated by authors	Usability					The aim of this research was to develop and validate an application for the improvement and training of orthopedics and traumatology residents, which allows the resolution of preparatory questions for the Brazilian Board of Orthopedics and Traumatology (TEOT) exam.	They developed and validated a smartphone application for orthopedics and traumatology residents in an attempt to assist their study and, consequently, pass the Board of Orthopedics and Traumatology Exam.	Davids Technology Acceptance Model (TAM)	132	Medicine	11	132 participants, divided into three groups, used the tool. The participants were randomly selected using Microsoft Excel® software. They were then divided into three groups: group I, 4-year medical students of the Christus University Center (Unichristus) (33 participants) and the Federal University of Ceará (UFC) (33 participants); group II, residents of orthopedics and traumatology from the sta…	On the initial screen, it is possible to choose between a customized test, a simulation according to the suggestion by SBOT, a summary of the user’s profile and information about the development and version of the application.	The questionnaire (Appendix A) was organized into three sessions: 1) related to the user’s authorization and experience with applications; 2) related to the SUS® (System Usability Scale) questionnaire , validated in ; Portuguese to quantify the applicability of the developed application and 3) related to the importance of the application in learning, being developed based on Davis Technology Acce…	When we analyzed the usability of the application, evaluated according to the SUS® questionnaire, we observed that it showed an average SUS score of 84.2 (standard deviation of 10.8) with a margin of error of 1.9.	The analysis of part III, regarding the importance of the application in learning, evidenced differences between the groups with statistical significance for all questions (0.001-0.032), except for question 6 (p-value = 0.177) (Table 2).	Ease of use Learnability Satisfaction Usefulness	Early	We developed and validated a smartphone application for orthopedics and traumatology residents in an attempt to assist their study and, consequently, pass the Board of Orthopedics and Traumatology Exam.	1	Not stated	Not specified	Not stated	Not specified
#6	Alepis & Virvou	Evaluation of mobile authoring and tutoring in medical issues	Greece	2010	US-China Education Review	Inquiry methods	Mixed methods (Post-test one-group design + Qualitative methods)	Questionnaire				Interviews			Perception-based electronic survey with Likert scale ratings	Usability					This paper examines the degree of the usefulness of mobile facilities for medical instructors who wish to author and manage their courses by using a mobile authoring tool. Furthermore, this paper investigates how acceptable and useful the mobile features of an e-learning system have been to medical students who have used the system, in comparison with the use of the system through a desktop compu…	This paper describes a novel mobile tutoring system for medicine that incorporates bi-modal emotion recognition through a multi-criteria theory. Multi-level stereotypes in conjunction with a multi-criteria theory work as a filter with multiple layers where all captured data are weighted according to the stereotypic user model of each individual user, the users’ input actions that may reveal speci…	Multi-criteria theory (for the app's development)	110	Medicine	7	10 medical instructors and 100 medical students participated			Most medical instructors and students found mobile facilities useful and easy to use. However, users who had previous computing experience would prefer to combine mobile facilities with standard desktop computing rather than depend on them exclusively. On the other hand, users with no computing experience were happy to use their mobile phones. Results: System had a user-friendly interface and tha…		Ease of use Usefulness User-friendly	Not described		1	Not stated	Classroom setting	They may take tests for specific, relevant to medicine courses	Field testing
#7	Ameri et al.	Acceptance of a Mobile-Based Educational Application (LabSafety) by Pharmacy Students: An Application of the UTAUT2 Model	Iran	2020	Education and Information Technologies	Inquiry methods	Post-test one-group design	Questionnaire							UTAUT2 questionnaire with Likert scale ratings	Usability					The objective of this study was to evaluate the behavioral intention of the pharmacy students who had experience of using LabSafety, for acceptance and long-term use of this educational application using UTAUT2.	The educational application of safety in pharmaceutical laboratories (LabSafety) was developed for learning the basic principles of safety.	Unified Theory of Acceptance and Use of Technology (UTAUT).	241	Pharmacy	Not stated			The second part (Part B) was contained the main questions (7 constructs with 24 questions). There are nine constructs in the UTAUT2 model. According to the present study, “Performance Expectancy”, “Effort Expectancy”, “Social Influence”, “Facilitating Conditions”, “Habit”, “Use Behavior”,and “Behavioral Intention” constructs were used	Table 2: Performance Expectancy; Effort; Expectancy; Social Influence; Behavioral Intention; Use Behavior; Facilitating Conditions; Habit Behavioral intention of the pharmacy students for acceptance and long-term use of LabSafety using UTAUT2 were greatly depended on the usefulness of the content, the efficiency of working, the influence of the faculty members’ and others’ viewpoints on its use, …		Context of use Efficiency Usefulness	Early	LabSafety was then developed in the Android Studio environment using the Java programming language. We used HTML language to design the graphical interface ofthe application and the SQLite database to build its database.	1	Not stated	Classroom setting	Provided to the students over the course of three months	Field testing
#8	Balajelini & Ghezeljeh	Prehospital trauma management: Evaluation of a new designed smartphone application	Iran	2018	Client-Centered Nursing Care	Inquiry methods	Post-test one-group design	Questionnaire								Usability					In this study, first we designed an educational smartphone application for pre-hospital trauma management and then nursing students evaluated its usefulness.	Considering the importance of students’ preparation for traumatic situations, improving their quality of care, and safety of patients, in this study, we designed an educational smartphone application for prehospital trauma management and nursing students evaluated its usefulness.	No	41	Nursing	4	41 undergraduate nursing students participated in this study. The participants were undergraduate nursing students in their 7th semester of education.		The questionnaire consisted of 30 questions, including “Content and appearance” (8 questions with Likerttype scale scoring consisted of “I completely agree”, “No idea”, and “I completely disagree” responses); “simplicity and ease of use” (5 questions).	After designing the application, 97.6% of the students reported that the classification of data in the application was appropriate. From their point of view (92.7%), the application also provided the required information for the appropriate patient’s care in trauma situations. All students reported that the application, its links to web pages, movies, texts, and images were easy to use. About 95%…	The educational content of the application was developed based on the available standard skills required for prehospital trauma management.	Ease of use Frequency of use Navigation Satisfaction Simplicity Usefulness	Early	The research had two parts; designing a smartphone application and students’ evaluation of the application.	2	The application was not designed in an interactive method. There is a need for an interactive application using a question and answer method for interaction between the educator and the learner.	Clinical placements	Use of app during clinical placements	Field testing
#9	Barnes et al.	The Mersey Burns App: evolving a model of validation	United Kingdom	2015	Emergency Medicine Journal	Inquiry methods	RCT's	Questionnaire		Task performance					Likert scale ratings + Compared app with paper chart version	Usability		Skills	Knowledge	Skills: Time taken	This study aims to systematically evaluating both the reliability of the app and its clinical applicability. Assessing the speed and accuracy of calculations using Mersey Burns (App) in comparison with a Lund and Browder chart (paper) when a burn is assessed by medical students and clinicians.	‘Mersey Burns App’ is a smartphone/ tablet application that aids in the assessment of total burn surface area (TBSA) and calculation of fluid resuscitation protocols in burns.	No	42	Medicine	7	Second study: 42 senior undergraduate medical students. The second study focuses on usability issues		Preference and ease of use of each modality were assessed anonymously. The measures used were ease of use, confidence in input, preference in an emergency setting, speed, accuracy, ease of calculation and ease of shading.	The usability questionnaire data showed that students favoured the App in the following categories: preference in emergency setting, confidence in output, accuracy, speed, ease of calculation, ease of use overall (p<0.0001) and ease of shading (p=0.0007) (see online supplementary table S1).	The clinician study showed a lower variance in TBSA and fluid calculations using the App (p<0.05). The student study showed no difference in mean TBSA estimations ( p=0.7). Mean time to completion of calculations was faster and calculations were more likely to be correct with the App ( p<0.001).	Ease of use Effectiveness Learning performance Satisfaction	Not described		2	Developing on some of the feedback and results of that study, a second study was then carried out using burns-naive medical students assessing a fully simulated burn with both modalities. Preference and ease of use of each modality were assessed anonymously. No modifications of the app itself.	Simulation training	Students were given a 1 h standardised lecture on basic burn management and fluid resuscitation involving demonstrations of both the Lund and Browder chart and the Mersey Burns App (MB). Students then entered a clinical simulation environment where they were asked to assess a highly realistic prosthetic simulation of a mixed depth burn injury of 20% TBSA (figure 2).	Field testing
#10	Busanello et al.	Evaluation of a digital learning object (DLO) to support the learning process in radiographic dental diagnosis	Brazil	2015	European Journal of Dental Education	Inquiry methods	Pre-post-tests non-randomized control group design	Questionnaire							SUS questionnaire with Likert scale ratings	Usability			Knowledge		The aim of this study was to evaluate a digital learning object, developed to improve skills in diagnosing radiographic dental changes.	DLO was developed to improve skills in diagnosing radiographic dental changes. The DLO included two main study sections: crown radiographic changes and root radiographic changes, comprising both radiopaque and radiolucent images. Images were complemented by hypertexts and clinical images. Additionally, the DLO included sections with exercises and a quiz to enable students to practice and test the…	Computer-assisted teaching enhances the learning of caries diagnosis.	62	Dentist	7	62 undergraduate students (male: 24 and female: 38)		1. I think that I would like to use this system frequently; 2. I found the system unnecessarily complex; 3. I thought the system was easy to use; 4. I think that I would need the support of a technical person to be able to use this system; 5. I found the various functions in this system were well integrated; 6. I thought there was too much inconsistency in this system; 7. I would imagine that mos…	The SUS index recorded by male and female students was 90.5 and 81.6, respectively. These scores indicated a high degree of DLO usability in relation to several aspects such as effectiveness, efficiency, easiness to browse and satisfaction (Table 7).	The results show that test group performed better that control group in both tests, with statistically significant difference (P = 0.004 and 0.003, respectively). In overall, female students were better than male students.	Learnability Learning performance Satisfaction	Not described		1	Not stated	Classroom setting	Taking an imaging diagnosis course. The DLO included two main study sections: crown radiographic changes and root radiographic changes, comprising both radiopaque and radiolucent images. Images were complemented by hypertexts and clinical images. Additionally, the DLO included sections with exercises and a quiz to enable students to practice and test their newly acquired knowledge.	Field testing
#11	Cabero-Almenara & Roig-Vila	The Motivation of Technological Scenarios in Augmented Reality (AR): Results of Different Experiments	Spain	2019	Applied Sciences	Inquiry methods	Pre-post-tests one-group design	Questionnaire							The Instructional Material Motivational Survey (IMMS) developed by Keller	Usability			Knowledge		1. Ascertaining the degree of motivation measured by means of Keller’s IMMS model and the dimensions shaping it (attention/relevance/satisfaction) that the utilization of AR objects generated amongst students. 2. Analyzing if the degree of motivation (attention/relevance/satisfaction) measured using Keller’s IMMS model influenced students’ knowledge acquisition.	The experiment involved three AR objects specifically developed for this study and referred to contents associated with; (b) Medicine (more precisely, Anatomy)	No	50	Medicine	Not stated	21 men, 29 women	The experiment took place following the same sequences in all cases: 1. Explaining to students what AR was all about; 2. Showing the different objects produced and their possibilities; 3. Specifying the website where they could download the different guides and apps for the objects produced; 4. Encouraging students to work on their own using their mobile devices with the different objects; and 5.…	The basic tool to diagnose the degree of motivation raised by the participation in the experiment was the Instructional Material Motivational Survey (IMMS), developed by Keller (2010).	Table 2 and 3: Total for the instrument; Attention; Confidence; Relevance; Satisfaction. The average scores obtained tell us that students very positively assessed their participation in this experiment, regardless of the type of AR objects produced and of the knowledge area we were dealing with. They expressed a high level of satisfaction after taking part in the interaction experiment with AR o…	(pre-post tests) These values allow us to reject H0 (null hypothesis) and to accept H1 (alternative hypothesis) at a significance level of p ≤ 0.001 in both cases, which ultimately leads us to conclude that students’ participation in the learning experience with AR objects proved useful to acquire the contents offered and, therefore, for them to enhance their learning.	Learning performance Satisfaction	Early		1	Not stated	Classroom setting	An attempt was made through the implementation of Keller’s Instructional Material Motivational Survey model o determine the degree of motivation of Pedagogy, Medicine and Art students from the University of Seville for using AR-enriched notes available by means of mobile devices in the classroom.	Field testing
#12	Choi, Lee & Park	Usability of academic electronic medical record application for nursing students' clinical practicum	South Korea	2015	Healthcare Informatics Research	User testing methods	Think-aloud methods		Data from app			Interviews			The duration of each task was checked, and user interactions with the software were recorded using both screen-recording software and a camcorder.	Usability	Usage			Usage: Duration to complete tasks; Time in minutes and seconds	The aim was to evaluate the usability and functionality of an AEMR application before the adoption of the application for the clinical nursing practicum.	Academic EMRs (AEMRs) can assist nursing students in understanding patients and care in a safe and efficient practicum environment.	No	5	Nursing	3	Five nursing students completed 15 tasks using a think-aloud method with a tablet device		Table 1. Tasks for usability testing; After a participant gave an informed consent, a 15-minute introductory overview on how to use the application followed. Student participants were asked to talk aloud while they solved tasks. The comments from participants were recorded and transcribed by our research team to extract the strengths and weaknesses of the AEMR application, which were used to modi…	Minor usability and design issues were identified. All participants indicated that they became familiar with the application with little effort and that the documentation functions were valuable. They said that the application structures were more intuitive and that it was easier to find patient information more quickly and accurately than on PC EMRs. The participants expressed concern about the …		Context of use Ease of use Learnability Satisfaction Usefulness	Early	A pilot study was conducted to evaluate the usability and functionality of an AEMR application. "We added several features to the current EMR application to create an AEMR environment."	1	Based on the results of this pilot study, we slightly modified and reevaluated the tasks and functions of the application. Based on the weaknesses indicated by participants from the usability assessment, we made changes to allow users to save a file under a different file name so that a student is able to reopen and make change to the file s/he created. Further, we instructed the students to ask …	Other	The AEMR mob app was usability tested in a lab setting, think-aloud method	Laboratory testing
#13	Choi, Lee & Park	Effects of using mobile device-based academic electronic medical records for clinical practicum by undergraduate nursing students: A quasi-experimental study	South Korea	2018	Nurse Education Today	Inquiry methods	Pre-post-tests non-randomized control group design	Questionnaire							Likert scale ratings	Usability			Knowledge		To improve the quality of practicum and to enhance the competencies of nursing students, this study examined the effect of an experiment that introduced a mobile AEMR system to undergraduate nursing students in their practicum.	Computerized medical record systems, commonly referred to as electronic health record (EHR) or electronic medical record (EMR),	No	75	Nursing	3	75 third-year nursing students enrolled in clinical practicum and were divided into an experimental (practicum with AEMR) and a control (conventional practicum) group.		The usability scale had 22 items scored on a seven-point Likert scale and consisted of three subscales: perceived ease of use (five items), perceived usefulness (five items), and satisfaction (12 items).	The scores on perceived usefulness and user satisfaction were 5.39 ± 0.96 and 5.21 ± 0.77 respectively on 7-point scale. The perceived ease of use was 4.99 ± 0.93 and was lower than the other subscales (Table 5). In the perceived usefulness subscale, “Using the AEMR system with a mobile device in my job would increase my productivity.” was the highest, at 5.54 ± 1.07; in the user satisfaction sub…	We assessed nursing informatics competencies, critical thinking dispositions, satisfaction with clinical practice, and usability of the AEMR application. Pre- and post tests were performed, to analyse the learning ability of the students to attain competencies in healthcare decision-making and nursing informatics	Ease of use Learning performance Satisfaction Usefulness	In the middle		1	Feedback on the AEMR app was used to modify and refine the app.	Clinical placements	The AEMR mob. app was used during clinical placements	Field testing
#14	Choo, Devakaran, Chew & Zhang	Smartphone Application in Postgraduate Clinical Psychology Training: Trainees' Perspectives	Singapore	2019	International Journal of Environmental Research & Public Health	Inquiry methods	Mixed methods (RCT's + Qualitative methods)	Questionnaire					Written qualitative reflections		New General Self-Efficacy Scale adapted for Education (NGSES-E) and self-reported scale of learning outcomes (SLO) scales.	Usability			Knowledge		This study aimed to explore trainees’ perspectives on the use of a novel smartphone application in clinical psychology training through a mixed-methods study design.	Six video clips were embedded in this application. The video clips depicted six mock sessions whereby clinical assessment and brief therapy was conducted, which followed the internal protocols at the psychology clinic.	Bandura’s social cognitive theory of self-efficacy and Cognitive Theory of Multimedia Learning	8	Psychology	10	The experimental group accessed the novel application weekly, from week 1 to week 6, and participants in the control group accessed the application after week 6. These students were randomly allocated into two groups (4 in the control group and 4 in the experimental group). Eight participants (87.5% females and 12.5% males) completed the study and their ages ranged from 26 to 43 years			1. Convenience; This theme captured participants’ perspectives of ease and effortlessness, which illustrated the benefits of the e-modality and flexible medium for accessing the learning content. P1: “Smartphone application is very helpful”, “enhancing our learning”; P3: “Great flexibility for students to access necessary content”, “quick”, and “user friendly”; P4: “Convenient platform to learn f…	Participants in the experimental group were hypothesized to have increased levels of academic SE and SLO as compared to participants in the control group.	Ease of use Learning performance Satisfaction Usefulness User-friendly	Early	Primary author developed the novel smartphone application for postgraduate clinical psychology training in Singapore, in collaboration with an industry partner. Since the novel application is being evaluated for the first time in the local clinical psychology education context, relatively small sample size is utilized to explore the acceptability of the approach before an expensive randomized con…	1	Further enhancement of the application could include facilitated e-communication between the learners, as well as between the learners and the educator, and inclusion of self-monitoring of personal learning goals within the application.	Clinical placements	Participants in the experimental group were asked to access the novel smartphone application in addition to the usual subject materials in week 1. Participants in the control group were asked to access the smartphone application after week 6, after data collection was completed.	Field testing
#15	Chreiman et al.	Staying connected: Service-specific orientation can be successfully achieved using a mobile application for onboarding care providers	USA	2017	Trauma Surgery & Acute Care Open	Inquiry methods	Post-test one-group design	Questionnaire	Data from app						Likert scale ratings	Usability	Usage			Usage: Number of times accessed	This study aimed at providing information on team member’s impressions and usage of the mobile application.	A mobile platform was created and deployed to assist with enhancing communication within a trauma service and its resident onboarding process.	No	30	Medicine	7	Trainees rotated on the trauma service	The surveys were administered over a 3-month period. Additionally, app usage data were available via the service provider.	The surveys gathered data on perceptions of improved knowledge of divisional events, team engagement, access to resources, and overall value of the mobile app in relation to performance on the service.	According to those surveyed, the most useful function of the app were access to the directory (15, 50%), the divisional calendar (4, 13.3%), and the on-call schedules (3, 10%). Overall, the app was felt to be easy to use (27, 90%) and was accessed an average of 7 times per day (1–50, SD 9.67). Over half the survey respondents felt that the mobile app was helpful in completing their everyday tasks…	Implementing the app to daily practice was challenging.	Context of use Ease of use Frequency of use Usefulness	Early	A new mobile app platform was designed and cus-tomized using an app builder service known asGroup Ahead (http://www.groupahead.com/).	1	No modifications mentioned. Possibilities for improvements were mentioned, though: still the opportunity to improve the onboarding process and increase team member awareness of the educational tools and resources available.	Clinical placements	The app was used during clinical placement. Trauma service included trauma and surgical critical care, orthopedic surgery, general surgery, neurosurgery, oral facial and maxillary surgery, and emergency medicine.	Field testing
#16	Colucci et al.	Development and utilization of a web-based application as a robust radiology teaching tool (radstax) for medical student anatomy teaching	USA	2015	Academic Radiology	Inquiry methods	Post-test one-group design	Questionnaire							Likert scale ratings	Usability					Our objective was to develop a user-friendly software program that anatomy instructors can completely tailor to match the desired level of detail for their curriculum, meets the unique needs of the first- and the second-year medical students, and is compatible with most Internet browsers and tablets.	This program is a robust anatomy teaching tool that effectively aids in educating the preclinical medical student.	No	115	Medicine	7	First- and second-year medical students were surveyed for quantitative feedback regarding their experience.		Table 2: How helpful was it to see all three planes of imaging simultaneously (with a guide in the other two windows)? How helpful was it to be able to scroll through all three planes of imaging simultaneously? How helpful was it to have the label follow structures while scrolling through the main window? How useful was the quiz function? How useful were the descriptions associated with labeled s…	Of 115 students surveyed, 87.0% found it highly effective as a study tool and 85.2% reported high user satisfaction with the program. The most highly rated features included continuous labeling (94.8%), an MPR interface (83.1%), and the use of multiple imaging modalities (83.6%). Students rated RadStax to be both an effective (84.7%) and an efficient (79.5%) study tool. Overall, students were sat…		Effectiveness Efficiency Satisfaction Usefulness	In the middle	In this article, we describe the development and use of RadStax (Fig 1), a Web-based JavaScript (JS) program developed using free, open-source, and ubiquitous software packages	2	We plan to develop an ancillary program that can apply the appropriate changes to a batch of files to minimize manual data entry. ...is being investigated for future versions	Classroom setting	RadStax was first offered to students as an optional self-study tool during the fall neuroanatomy course. It was subsequently offered to students in the spring general anatomy course, at which time various faculty members began incorporating it into their lectures. In both settings, a 5-minute RadStax demonstration was given at the beginning of the first lecture of each course, and students were …	Field testing
#17	Davids, Chikte & Halperin	Effect of improving the usability of an e-learning resource: A randomized trial	South Africa	2014	Advances in Physiology Education	Inquiry methods	RCT's	Questionnaire	Data from app						SUS questionnaire with Likert scale ratings + Open-ended questions + Webcam, microphone, and mouse	Usability	Usage		Knowledge	Usage: Time on task	This article reports on the effects of addressing the usability problems identified in our Electrolyte Workshop. Using a randomized trial, we investigated whether this had resulted in measurable improvements in usability and in improvements in learning.	Our interest is in developing learning resources to assist medical students and qualified practitioners in acquiring expertise in the diagnosis and treatment of electrolyte and acidbase disorders. One of the resources we have developed is a web-based multimedia application called the “Electrolyte Workshop” (8).	Cognitive load theory (CLT), and the cognitive theory of multimedia learning in relation to HCI (human-computer interaction) and usability.	82	Medicine	10	Residents and subspecialty trainees (fellows) in internal medicine and anesthesiology were randomly assigned to the different versions of the two cases. WalkThru: 17 in each group, HandsOn: 25 participants in the version 1 (V1) group and 23 participants in version 2 (V2).	Subjective measures. A user satisfaction questionnaire that included the System Usability Scale (SUS) (4) was used to provide an overall measure of usability. The SUS can be used to compare different versions of a system and yields a single number (range: 0–100) with a score of 70 or greater regarded as acceptable. It is widely used, reliable, freely distributed, easy to administer, and easy to s…	Measures of Usability: Subjective measures and Objective measures	SUS and adjective rating scale. Additional Likert-type questions. Open-ended questions. Measures of effectiveness. TASK COMPLETION RATES. USABILITY PROBLEM COUNTS. Measures of efficiency. TIME ON TASK. MOUSE ACTIVITY. Increased my understanding, Increased confidence, Navigation difficult*, Would recommend, Simulation realistic, Simulation engaging Successful task completion rates and the detectio…	Eight questions related to the content of each tutorial were prepared.	Effectiveness Efficiency Learnability Navigation Satisfaction User-friendly	Late	Earlier publications: We conducted a usability evaluation of the application by testing it with typical end users (7) and followed this by conducting a heuristic evaluation with a panel of experts (9). This publication: This article reports on the effects of addressing the usability problems identified in our Electrolyte Workshop.	1	Usability testing av V1 version of the app was testet against the V2 version of the app. The improvements in usability were not accompanied by differences in learning, with scores on tests of retention and transfer being similar between the groups.	Clinical placements	The application was loaded onto two 15-in. laptop computers, which were each equipped with a mouse and a webcam with an integrated microphone. Morae usability software was installed on each computer to facilitate the recording and analysis of testing sessions. Participants were each required to work through the allocated versions of the WalkThru and HandsOn cases. No time limits were set.	Laboratory testing
#18A	Demmans et al.	PsychOut! a mobile app to support mental status assessment training	Canada	2018	Springer Nature Switzerland	Inquiry methods	Pre-post-tests non-randomized control group design	Questionnaire						Observations	Likert scale ratings + Open-ended questions	Usability					The aim was to evaluate the mobile app's influence on student learning experiences.	A mobile app was developed to help nurse trainees learn about mental status assessment. PsychOut is an iOS tablet app that was designed to complement existing teaching practices and situate learning in realistic scenarios so nursing students could learn to assess a patients’ mental health status.	Computer-Assisted Situated Learning	60	Nursing	6	Study 1 had 60 nurse trainees. Study 1 consent did not include demographic information.		Study questionnaires elicited two forms of feedback. The first was open-ended responses that focused on student learning experiences, app usability, and qualities of the cases studied. The second was closed responses that focused on their perceptions of specific aspects of the app and their learning experience. Study 1. Open-ended questions focused on what students liked or disliked about using t…	Which app elements could be improved. Among them were system stability, the time required to perform situated learning tasks, the immediacy and visibility of feedback, increased difficulty in the scenarios, and a desire to interact with people. While students felt the app “was very engaging. The scenarios were interesting. The game interface was simple and easy to work with”, there was evidence o…		Ease of use Effectiveness Learnability Learning performance Navigation Satisfaction	Not described		1	Two studies is reported in this article. After the first one, the app was changed based on feedback from the students.	Classroom setting	Students were about to begin their clinical training in hospital psychiatric units. A mobile app was developed to help nurse trainees learn about mental status assessment, in classroom. The app was used in a classroom setting, with a combination of teaching and app-use.	Field testing
#18B						Inquiry methods	Pre-post-tests non-randomized control group design	Questionnaire						Observations	Likert scale ratings + Open-ended questions	Usability			Knowledge					85	Nursing	6	Study 2 had 85 nurse trainees; 77 of whom were female. These participants were 22 years old on average (SD = 3.36).		Study 2. Based on students’ open-ended responses from Study 1, additional Likerttype items were added to capture information about specific aspects of their app usage and learning experiences. Students were also asked to directly compare their experiences in both the lecture and app conditions, and they were asked to explain some of their ratings for different aspects of the app. The confidence a…	They were more engaged or that their engagement was not harmed as a result of the software bugs that may have disrupted student engagement during Study 1. Only 1 of the 85 felt the scenarios were unrealistic, while 80 felt the scenarios were realistic. Students also felt the game was usable, as shown through 76 of them disagreeing with the statement that “the game controls were confusing” and 74 …	Seeing as student knowledge and confidence increased from the pre-test to the post-test (see the 95% confidence intervals in Table 1), these findings also suggest that combining both approaches might be best for supporting student learning. (combining teaching and app-use)		Not described		1	Two studies is reported in this article. After the first one, the app was changed based on feedback from the students. Students in the second study experienced fewer technological problems with the app.	Classroom setting		Field testing
#19	Devraj, Colyott & Cain	Design and evaluation of a mobile serious game application to supplement instruction	USA	2021	Currents in Pharmacy Teaching and Learning	Inquiry methods	Post-test one-group design	Questionnaire	Data from app							Usability	Usage		Knowledge		The overall purpose of our study was to design and test a serious mobile game app prototype to improve student engagement with and learning of key financial management concepts. A secondary goal was to determine student perceptions regarding usability and enjoyability of the app.	A mobile app (Planet Finance) was designed to supplement instruction for two key financial management topics.	Digital game-based learning (DGBL)	89	Pharmacy	6	This project was conducted at two different schools of pharmacy. In one school, financial management is taught to second professional year students. In the other school, management is taught in the third professional year. Eighty-nine students responded to the survey with an overall response rate of 41% (89/219).		Table 5: 1 The game design features such as colors and background were not appealing. 2 The game instructions were clear. 3 I experienced at least one crash when using the game. 4 The questions/statements in the game were clear. 5 The use of multiple levels that needed to be completed helped with learning of content. 6 I found it easy to navigate through the game. 7 The use of points as feedback …	The overall survey response rate was 41%. The majority of respondents played the game app two to four times (48.3%). Only 13.8% of respondents completed all 10 levels. Participants generally agreed that game instructions were clear, and that the game was easy to navigate, entertaining and made learning fun; allowed more engagement with content; and enhanced financial statements and ratios comfort…	Knowledge was assessed after students were given the opportunity to use the app for at least a two-week period. The mean percent knowledge score was 70.6% (SD = 12.5%, range = 43.75% - 93.75%). Table 4 describes students' correct responses to knowledge items.	Ease of use Errors Frequency of use Learning performance Navigation Operational usability Satisfaction Usefulness	Early	This pilot study reports on the design and testing of a mobile game application (app) prototype to improve student engagement and learning of financial management concepts.	1	Not stated	Classroom setting	The app was introduced to students at each school at the end of one of the class periods following financial management instruction. A brief period of class time was allocated to the app to address/clarify questions of accessibility. Students were requested to use the game app outside of class for a minimum of two weeks, which coincided with the two weeks prior to the exam that tested this conten…	Field testing
#20	Diaz-Fernandez et al.	Development and implementation of a mobile application to improve university teaching of electrotherapy	Spain	2016	International Conference on Interactive Mobile Communication, Technologies and Learning (IMCL)	Inquiry methods	Post-test one-group design	Questionnaire							Likert scale ratings + Open-ended questions	Usability					The main objective of this work is the development and implementation of a mobile application that simulates the manipulation of clinical devices used in Electrotherapy with the aim of improving learning in this subject area of Physical Therapy.	Information and communication technologies along with mobile learning (m-learning) could help students in their autonomous learning when they do not have access to electrotherapy devices.	No	110	Physiotherapy	6	A total of 110 students (42 of first year and 68 of third year)		Table 1: Design - Image clarity; Image attractiveness Image realism; Color contrast Clarity of labels; Appropriateness of font size; Intuitive buttons and controls; ; Faithful reflection of the treatment process; Quality of zoom / 3D manipulation and Usability; AND Usability - Ease of use; Fluidity (speed) Intuitive handling; Clear indications; Intuitive transition between screens; Easy to unders…	For the Configure treatment screen, all items were rated above 7.8 on a 0-10 range, and the scores related to usability are higher than those associated with design. The best valued item was Ease of use and the worst score was Color contrast. In this regard, the most frequent free contribution of students (proposed by 18 students) was improve aesthetics. For the Choose zone screen, all items were…		Comprehensibility Ease of use Usefulness	Early	The main objective of this work is the development (and implementation) of a mobile application that simulates the manipulation of clinical devices used in Electrotherapy	1	5 global items of opinion about the application were formulated, and an extra space was provided to propose improvements in each of the screens. The detailed analysis of these results will help us to identify possible changes or areas for improvement in the application. Among these, we can highlight the following: to improve aesthetics when selecting the goal of the treatment by using visual meta…	Other	Once the first version of the application was developed, it was presented to first and third year students of the degree in Physical Therapy. Each group of 3-4 students was provided with a mobile device in which they could see, manage and test all the application screens in detail. A clinical case guided by the professor was performed in order to give students the opportunity to analyze, observe …	Field testing
#21	Docking, Lane & Schofield	Usability testing of the iPhone app to improve pain assessment for older adults with cognitive impairment (Prehospital Setting): A qualitative study	United Kingdom	2018	Pain Medicine	User testing methods	Think-aloud methods				Focus groups					Usability					The aim of this study was to complete usability testing of a newly developed iPhone pain assessment application for use in the prehospital (i.e., paramedic) environment.	The pain assessment app was designed based on the Abbey Pain Scale. Pain assessment in adults with cognitive impairment is hampered by communication difficulties on the part of the adult and limited access to assessment tools by paramedic staff. While there is a growing evidence base regarding painspecific apps, existing apps predominantly focus on pain management as opposed to assessment; are no…	No	24	Paramedic	7	Twenty-four paramedic students from two UK ambulance services participated in the focus groups. Four focus groups in total, two groups from each of the paramedic services of interest. Participating students included 11 (46%) females and 13 (54%) males who were all in their final year of paramedic training.			Four major themes were identified: 1) overall opinion of the app for use in paramedic services; The participants identified the need, within paramedic services, useful tool, recommend the use of the app to others in practice, particularly beneficial 2) incorporating technological applications into the health care setting; concerns around the usability of an iPad or similar device within the param…	Identified the need, recommend the use of the app to others in practice, particular beneficial in specific situations, concerns around using the app in practice, integrating the app into current technology, spcific app-based changes.	Context of use Learnability Satisfaction Usefulness	Not described		1	Changes were made both in the app itself and in the way that technology is introduced into the clinical environment.	Clinical placements	Usability was tested in focus groups across South London Ambulance Service National Health Service (NHS) Trust (LAS) and South East Coast Ambulance Service NHS Foundation Trust (SECAmb) with trainee paramedics to obtain their views and recommendations regarding the app. Participants were asked to work their way through the app, trialing out different routes, and to think out loud about their like…	Laboratory testing
#22	Dodson & Baker	Focus group testing of a mobile app for pharmacogenetic-guided dosing	USA	2020	Journal of the American Association of Nurse Practitioners	Inquiry methods	Qualitative methods				Focus groups					Usability					The purpose of this study was to evaluate the perceptions of a prototype, limited to the gene variant, TPMT, of a clinical decision support tool through a mobile application for pharmacogenetics among nurse practitioners and nurse practitioner students.	A team of information systems scientists and students along with a nurse scientist and students developed a clinical decision support tool through a mobile app for one gene variant, TPMT and its associated drug, mercaptopurine. This prototype provides guidance for the recommendation of the proper dosage and medication for patients based on their genetic markers.	Rogers’ Diffusion of Innovation Theory	23	Nursing	Not stated	Focus group interviews with 23 nurse practitioners and nurse practitioner students were conducted.			Specific feedback for improvement in the font and size of text, color contrast, use of drug calculator, automatic input, and desire for further development of education portal were found within the data. Two overarching themes were identified: Ways to Improve Usability and Perception of the Tool. Under the theme of Ways to Improve Usability, specific feedback for improvement in the font and size …		Ease of use Operational usability Satisfaction Usefulness User-friendly	Early	Prototype	1	The findings revealed useful feedback to adjust the prototype to improve the ease of use among nurse practitioners.	Clinical placements	The participants were asked to determine the recommended drug dosage for the medication within the provided case study. The participants were given up to 30 minutes to identify the correct dosing in the clinical decision support tool based on clinical evidence-based guidelines. Immediately after the utilization of the mobile app, focus group interviews were conducted to identify perceptions of th…	Laboratory testing
#23	Duarte Filho, Gonçalves & Pizetta	Análise Experimental da Eficiência do Aplicativo E-Mages para Visualização de Imagens Médicas [Experimental analysis of the efficiency of application E-Mages in medical imaging visualization]	Brazil	2014	9th Iberian Conference on Information Systems and Technologies (CISTI). IEEE, 2014.	Inquiry methods	Post-test non-randomized control group design	Questionnaire								Usability					This paper aims to plan and execute an experiment to analyze the efficiency of E-Mages when used by students and medical experts.	The E-Mages application allows its users to analyze and manipulate medical images, enabling the change of brightness, contrast, size, creation of notes and the visualization of different image planes.	No	10	Medicine	7	Participaram no total, 10 estudantes de ciências médicas, sendo divididos em dois grupos de cinco pessoas, grupos A e B. [A total of 10 medical science students participated, being divided into two groups of five people, groups A and B.] Contexto: alunos de graduação e especialistas, ambos das áreas médicas. [Context: undergraduate students and specialists, both from the medical fields.]	Para a realização do experimento foram convidados estudantes de medicina e de física médica que foram separados em dois grupos A e B. Os participantes do grupo A passaram por uma experimentação com o aplicativo E-Mages, enquanto o grupo B utilizariam filmes impresso, realizando pequenas atividades em relação a imagens médicas (Seção 3.2) e ao final um responderam a um questionário de satisfação c…		Em relação aos dados obtidos pelos questionários, foi possível também analisar a satisfação dos participantes do grupo que utilizou o aplicativo E-Mages. Os participantes do grupo que utilizaram o aplicativo tiveram uma resposta positiva ao seu uso, onde, todos concordaram que o mesmo ajuda na identificação e análise de imagens médicas. Os participantes destacaram pontos positivos do aplicativo e…		Ease of use Efficiency Satisfaction Usefulness	In the middle	Validações preliminares de usabilidade (heurísticas de usabilidade e técnicas de think aloud) do aplicativo E-Mages foram realizadas e demonstraram que o sistema é capaz de ser utilizado tanto por alunos quanto por especialistas da área [4]. [Preliminary validations of usability (heuristics of usability and think-aloud techniques) of the E-Mages application were carried out and demonstrated that …	1	Novas funcionalidades e algumas melhorias serão incorporadas ao aplicativo E-Mages, proporcionando assim novas metas e métricas em relação a este novo experimento. [New features and some improvements will be incorporated into the E-Mages application, thus providing new goals and metrics regarding this new experiment.]	Other	Toda a experimentação realizada com o grupo A, foi realizada em laboratórios de graduação [All the experimentation carried out with group A, was performed in undergraduate laboratories]. Cada estudante participou do experimento, levando em média 30 minutos para a sua total realização, contabilizando o tempo de treinamento, realização das atividades e preenchimento dos questionários [Each student …	Laboratory testing
#24	Duggan et al.	Using mobile technology in assessment of entrustable professional activities in undergraduate medical education	Canada	2020	Perspectives on Medical Education	Inquiry methods	Post-test one-group design	Questionnaire	Data from app							Usability	Usage				This study involved an evaluation of the use of mobile technology to record entrustable professional activity assessments in an undergraduate clerkship curriculum.	We introduced eClinic Cards as a means to enhance the process of workplace-based assessment of the entrustable professional activity achievement ofmedical students across 47 clinical sites of our 48-week core clerkship program.	No	80	Medicine	6	The mobile system enabled 80 students and 624 preceptors to document 6850 assessment submissions across 47 clinical sites over a 48week core clerkship curriculum. Memorial University offers a 4-year undergraduate MD program. During clerkship, students train in hospital and community settings throughout affiliated teaching sites ... Core rotations include anesthesia, emergency medicine, internal m…	We conducted descriptive analyses of the rating scores from the eClinic Card + Web-based evaluation surveys		Preceptors and students were satisfied with ease of use and dependability of the mobile assessment platform; however, students felt quality of formative coaching feedback could be improved. However, meaningful coaching feedback, as well as faculty development and support, emerged as key factors influencing successful adoption and usage of entrustable professional activities within an undergraduat…	A total of 624 preceptors approved 6850 eClinic Card forms. Each student recorded an average of 86 cards (SD= 18.5, range 56–194), averaging 2 clinic cards per week or 5 observed activities. Individual students were assessed by between 23 and 77 preceptors (mean 54.4, SD 10.9) over the course of the 48-week core clerkship, and each preceptor assessed approximately 7 students (mean 7.0, SD 8.5, ra…	Ease of use Frequency of use Satisfaction Usefulness	Early	The eClinic Card forms were created using the T-Res 2 app, a proprietary app found on the iOS App Store and Android Google Play.	1	Not stated	Clinical placements	Both students and preceptors installed the app on their own device. Students were expected to approach their preceptor immediately after an activity to obtain verbal feedback on performance, and then complete the form using their own mobile devices. Once submitted, the system automatically provided a notification and a copy to the preceptor for confirmation. Preceptors had the option to add addit…	Field testing
#25	Fernandez-Lao et al.	The effectiveness of a mobile application for the development of palpation and ultrasound imaging skills to supplement the traditional learning of physiotherapy students	Spain	2016	BMC Medical Education	Inquiry methods	RCT's	Questionnaire		Task performance					OSCE and MCQ qustionnaires with Likert scale ratings	Usability		Skills	Knowledge	Skills: Time taken; Duration to complete tasks	The aim of this study was to investigate whether a mobile application, as a supplement to traditional learning, is useful for physiotherapy students in the acquisition of palpation and ultrasound skills in the shoulder area.	Use of mobile devices could be useful for reinforcing different skills related to the diagnostic competence developed in the profession. Theoretical and practical learning about palpation and ultrasound imaging procedures in the shoulder region.	No	49	Physiotherapy	6	Twenty-six (53.1 %) women and twenty-three (46.9 %) men.			The results from the post-program survey assessing the global satisfaction with the mobile application were high (8.200 ± .767), on an 11 numeric point rating scale.	With respect to palpation skills, the experimental group showed better positioning of the patient (p = .009) and a better direction of palpation (p = .021). They did not have significant differences in the position of the extremity (p = .521) or the precision of palpation (p = .116). The global scores for the OSCE components were significantly higher in the experimental group than in the control …	Learning performance Satisfaction	Not described		1	Not stated	Classroom setting	The procedure was conducted in the Physical Therapy Laboratory of the Faculty. The ultrasound device used by the participants was the same model for all participants: a 12-MHz linear probe (MyLab 25; Esaote Medical Systems, Genova, Italy). Both groups had two weeks to study after the oncampus session, but the m-learning group received this session after the control group completed the evaluation …	Laboratory testing
#26	Fralick et al.	Can a smartphone app improve medical trainees' knowledge of antibiotics?	Canada	2017	International Journal of Medical Education	Inquiry methods	Pre-post-tests non-randomized control group design	Questionnaire							Likert scale ratings	Usability			Knowledge		To determine whether a smartphone app, containing local bacterial resistance patterns (antibiogram) and treatment guidelines, improved knowledge of prescribing antimicrobials among medical trainees.	Does access to a smartphone app improve medical trainees’ knowledge of antimicrobials compared to medical trainees without access to the smartphone app? We also evaluated whether the app improved confidence in prescribing, made antibiogram and treatment data more accessible, and was easy to use.	No	62	Medicine	7	Sixty-two residents and senior medical students participated in the study.			Amongst app users, nearly 90% found it easy to use and 85% agreed that it was useful (Table 3). One-quarter of participants used the app daily or multiple times a day and 41% used it weekly.	The average number of questions answered correctly on the knowledge assessment test for the app group significantly improved over the duration of the study (6.2 points, SD=2.1 vs. 8.1 points, SD=2.2, t(26)=4.6, p=0.0001) but did not improve in the control group (7.1 points, SD=1.7 vs. 7.5 points, SD=2.0, t(25)=-1.2, p=0.23) (Table 2).	Ease of use Frequency of use Learning performance Usefulness	Early	We developed a smartphone app and prospectively evaluated it.	1	Not stated	Clinical placements	We conducted a prospective, controlled pre-post study between May 1, 2015, and September 24, 2015, on the general internal medicine ward at St. Michael’s Hospital.	Field testing
#27	Ghafari, Yazdannik & Mohamadirizi	Education promotion based on "mobile technology" in the Critical Care Nursing Department: Four-phase intervention	Iran	2020	Journal of Education and Health Promotion	Inquiry methods	Post-test one-group design	Questionnaire								Usability					This study aimed to design, implement, and evaluate mobile health technology in critical care nursing department in four‑phase intervention	Logbook is a booklet that provides content as a study guide and is also a clinical evaluation tool to assess students’ learning and evaluate the faculty’s curriculum	No	8	Nursing	10	All postgraduate students of intensive care nursing in Isfahan University of Medical Sciences participated in the study. The sample size was calculated by eight individuals based on the limited number of students in the master’s degree, which included all students.		Table 1: Frequency percentage of overall feedback on the Logbook app in graduate students: Terrible; Extremely Boring; Satisfactory; Dull; Stimulant; Easy; Hard. Table 2: Frequency percentage of overall feedback variables on the Logbook app in graduate students: Tool feature: Hard to read, Easy to read; The amount of information displayed: Insufficient, Enough; Page layout was helpful: Never, Alw…	The results showed that more than half of app users reported this technology in terms of an overall response to the tool (87.5%), tool specificity (100%), the amount of information displayed (75%), page layout (62.5%), information rate (75%), recall information (87.5%), and ease of doing instructions (100%) were positive.		Ease of use Operational usability Satisfaction Usefulness	Early	In this study, a clinical practice evaluation app was designed at four levels of access (student, professor, department manager, and faculty dean).	1	It should be noted that before this application is made available to students and runs, two professors in the field of intensive care nursing and two graduate students of critical care nursing who had completed their internships were asked to install the program on their cellphones and express their problems and comments. All comments were considered and all bugs were fixed, and the application w…	Clinical placements	First step: design and development of a special logbook master of critical care nursing, step 2: performing a needs assessment of professors with the aim of determining the need for virtualization of logbooks, step 3: designing and implementing the Android Logbook Master application in accordance with the criteria and standards of the faculty, and step 4: checking the users’ satisfaction (student…	Field testing
#28	Goldberg, Klaff, Spjut & Milner	A mobile app for measuring the surface area of a burn in three dimensions: comparison to the Lund and Browder assessment	USA	2014	Journal of Burn Care & Research	Inquiry methods	Post-test one-group design	Questionnaire		Task performance					Open-ended questions + Compared app with paper chart version	Usability			Knowledge		The aim of this study was to compare the ease and accuracy of measuring the surface area of a severe burn through the use of a mobile software application (BurnMed) to the traditional method of assessment, the Lund and Browder chart.	Accuracy of calculation when assessing a burn using an app.	No	18	Medicine	1	A cohort of 18 first year medical students			Users were able to easily and accurately measure the surface area of a simulated burn using the BurnMed application. In addition, there was less variability in surface area measurements with the application compared to the results obtained using the Lund and Browder chart. Users also reported that BurnMed was easier to use than the Lund and Browder chart.	We expect that BurnMed will be especially useful in a disaster situation for training the inexperienced health care provider to accurately and easily assess the surface area of a burn. We also anticipate that BurnMed will assist the burn care expert in a clinical setting.	Ease of use Effectiveness	Not described		1	Not stated	Simulation training	No description of setting apart from this: "To simulate a TBSA burn of 39%, sheets of Mepitel®(Mölnlycke Health Care) were cut to shape, colored blue, and placed on a standard male-form retail display mannequin."	Field testing
#29	Gutiérrez-Puertas et al.	Guess it (SVUAL): An app designed to help nursing students acquire and retain knowledge about basic and advanced life support techniques	Spain	2021	Nurse Education in Practice	Inquiry methods	RCT's	Questionnaire		Test					A test on knowledge and the Gameful Experience Scale.	Usability			Knowledge		The purpose of this study was to design and develop a mobile application (app) to help nursing students’ acquire and retain knowledge about Basic and Advanced Life Support techniques, as well as analyze the students’ gamification experience.	An app that helps nursing students to acquire and retain knowledge about Basic and Advanced Life Support techniques.	No	184	Nursing	Not stated	One hundred and eighty four participants took part in the study. The following inclusion criteria were used: being enrolled in the subject of Basic and Advanced Life Support within the Nursing Degree programme,			On the Gameful Experience Scale, the following average scores were obtained for each dimension: Enjoyment 4.42 ± 1.21; Absorption 3.13 ± 1.10; Creative Thinking 3.53 ± 1.05; Activation 3.59 ± 0.84; Absence of negative effect 1.63 ± 0.96; and Dominance 3.39 ± 1.03. In all the dimensions, the range of scores was between 1 and 5, so the scores of all the dimensions are above average, except in the c…	The experimental group obtained a higher average score on the knowledge test than the control group (U = 2835.500; Z = − 3.968; p < 0.05). On the re-test, the experimental group also obtained a higher average score than the control group. As for the experience within the game, all the dimensions scored higher than average, except the absence of negative effects dimension, which indicates that the…	Learning performance Satisfaction	In the middle	Development and pilot-testing of the app is described	2	Not stated	Classroom setting	All of the students were arranged to meet in a classroom in the health sciences department.	Laboratory testing
#30	Herbert et al.	Developing a Smartphone App With Augmented Reality to Support Virtual Learning of Nursing Students on Heart Failure	USA	2021	Clinical Simulation in Nursing	Inquiry methods	RCT's	Questionnaire		Test					Likert scale ratings + Open-ended questions + Heart Failure Assessment (HFA)	Usability			Knowledge		The objective of this study was to determine if an interactive mobile AR application could improve nursing student knowledge of heart failure content more effectively than traditional video lecture.	The smartphone AR app was developed to educate under_x0002_graduate nursing students on anatomy and physiology of the heart, as well as pathophysiology and care of patients with heart failure.	The NLN/Jeffries Simulation Theory, and the International Nursing Association for Clinical Simulation and Learn_x0002_ing (INACSL) Standards of Best Practice: Simulation	33	Nursing	1	The study used a convenience sample of second-semester junior nursing students. The initial sample consisted of 38 participants. Nineteen students were randomly assigned to either the control or experimental groups. Five participants in the control group did not complete the study due to scheduling conflicts			Table: 1. I found it easy to navigate the AR app; 2. I found the AR app confusing to use.; 3. The information presented was well organized.; 4. The 3D heart helped me understand the material.; 5. Changing the bpm and stroke volume helped me understand the material.; 6. The AR app was stable and free of bugs.; 7. The numbered arrows were helpful in illustrating the material.; 8. I would use an app…	The aggregate results for the number of questions cor_x0002_rect on the pretest and posttests for the groups showed that use of the app did not improve student scores.	Ease of use Learning performance Navigation Operational usability Usefulness	Early	Development described	1	Not stated	Other	Experimental. The experimental group participants (n = 19) viewed a specific AR introduction video, completed the same HFA as the control group, and then were supplied an iPhone-10 with the smartphone AR app preloaded.	Laboratory testing
#31	Hsu et al.	Nursing students' experiences of using a smart phone application for a physical assessment course: A qualitative study	Taiwan	2019	Japan Journal of Nursing Science	Inquiry methods	Qualitative methods					Interviews				Usability					The aim of this study was to explore the thoughts and experiences of nursing students who received a smart phone, app-based physical assessment educational intervention.	There is a lack of research on how nursing students feel after experiencing a smart phone-enabled educational intervention for conducting physical assessment. The mobile app (APP) that runs on mobile devices is designed to train students in the field of physical examination and health assessment (abdominal, respiratory, cardiovascular, and neurological). The front-end interface enables user acces…	No	16	Nursing	6	2 males and 14 females, undergraduate students	A qualitative descriptive approach with in-depth interviews was considered as suitable to obtain a comprehensive understanding of students’ experiences of a smart phone-enabled physical assessment course.		Five themes were derived from the analysis of the interview transcripts: “the APP’s physical assessment scenarios are very close to real-life clinical situations,”“watching physical assessment videos over the APP is a quick way to learn what to do,”“the APP is a new way of learning that enhances thinking and reflection,”“some nursing students felt that it was out of their depth to analyze the sce…		Context of use Operational usability Satisfaction Usefulness	Not described	There is a lack of research on how nursing students feel after experiencing a smart phone-enabled educational intervention for conducting physical assessment; thus, the purpose of this study was to explore the thoughts and experiences of nursing students who received a smart phone-enabled educational intervention for conducting a physical assessment.	1	(ii) the scenario-based APP, or its improved versions, may be implemented in clinical inservice education with materials with different levels of difficulty in order to cater for nurses’ different demands.	Classroom setting	The mobile app (APP) that runs on mobile devices is designed to train students in the field of physical examination and health assessment (abdominal, respiratory, cardiovascular, and neurological). The front-end interface enables user access to clinical scenarios, a practice scenario, physical examination footage, and the user’s track record (Figure 1).	Field testing
#32	Huang, Chen & Chen	Investigation of three-dimensional human anatomy applied in mobile learning	Taiwan	2010	International Computer Symposium (ICS2010). IEEE, 2010.	Inquiry methods	Post-test one-group design	Questionnaire							Likert scale ratings	Usability					This paper presents a study on how we build 3D human anatomy learning system for mobile learning. We then describe the content of the system and its interface. Finally, we present our results and provide evidence indicating that students in the study perceived strong intention to use the 3D-HC.	The mobile learning system we called 3D human anatomy learning system - 3D-Health Care (3D-HC). The content of courses prepare by 3D-HC system is focused on human body anatomy and disease care. The 3D-HC system provides users with interactive control over 3D virtual human body organs. To achieve collaborative and interactive learning, 3D-HC can control a 3D model of human anatomy, which rotating …	Technology acceptance model (TAM)	28	Not clear	Not stated	28 participants (10 females and 18 males) taking part in the experiment.		This research is based on the Technology acceptance model (TAM Model).	Table II: Perceived ease of use, usefulness, intention to use, interaction, imagination, and immersion		Ease of use Satisfaction Usefulness	Early	3D-HC is a Flash program written in ActionScript. 3D graphic modules in 3D-HC are drawn and rendered by using 3DsMax. This research establishes this system by exe format (.exe) in which characteristic lies in the learner to be possible for no need to install any program and the learner can thus use 3D-HC system at anywhere and any time. The overall 3D-HC architecture is shown as Fig. 3.	1	Not stated	Not specified	We evaluate the user perceptions of proposed 3D-HC system. After using this system, the participants will fill in the questionnaire for analysis of the experimental results.	Not specified
#33	Hughes & Kearney	Impact of an iDevice application on student learning in an occupational therapy kinesiology course	USA	2017	mHealth	Inquiry methods	Qualitative methods				Focus groups					Usability					The primary purpose was to identify student perceptions regarding the impact of app use to facilitate learning.	Goals for development of this app included: increasing student attention during classroom demonstration by alleviating the students’ need to capture video for future studying, decrease student requests for clarification of procedure after class, and enhance student learning of related skills and knowledge.	No	19	Occupational therapy	1	19 students recruited from the first year cohort of occupational therapy graduate students.		The focus group was semi-structured in format and addressed questions such as, “In what ways did you find the app beneficial? Do you recommend the app, why or why not? How would you improve the app to enhance the learning experience? What were the limitations of the app?”	Thematic analysis of focus group transcripts revealed three themes reflecting how participants perceived app use impacting their learning. Participants report the app facilitated learning through provision of visual content, serving as a reliable source of information, and generally supporting the learning process. The Kinesiology Pro Consult App provided on demand learning, allowing students to …		Efficiency Satisfaction	Early	The primary author initiated the development of an app to support student learning in a content heavy applied kinesiology course.	1	Not stated	Classroom setting	The OT Kinesiology Pro Consult app was released to the public via the Apple® Facilitate learning App Store at the midpoint of the applied kinesiology course. This app is available at no charge. All students were informed of the availability of the app as a potential resource to support learning in the course. There was no orientation or training provided to students on app use.	Field testing
#34	Ismail et al.	Mobile apps application to improve safety and health knowledge, attitude and practice among university students	Malaysia	2018	Malaysian Journal of Medicine and Health Sciences	Inquiry methods	Pre-post-tests one-group design	Questionnaire							Likert scale ratings	Usability			Knowledge		This study aims to assess the improvement of knowledge, attitude, and practice of safety and health among students through the mobile application.	The Safety and Health mobile app application was developed to improve knowledge, attitude, and practice of safety and health among students.	No	124	Health science	1	The population of the respondent consists of first year undergraduate students from five health sciences programs at the FMHS, UPM			Respondents stated that the app was user-friendly (49.4%, N=61), easy to access (N= 64, 51.6%), and have interesting contents (N= 63, 50.8%). They believed continuous used of the app may improve their knowledge (N= 64, 51.6%), and increase their awareness (N= 67, 54.0%) on safety and health.	The mobile app has significantly increased the knowledge score among respondents (z = -7.331, p<0.001). The mean (SD) of knowledge score has increased from 24.39 (5.84) to 30.40 (4.97). The attitude score also has significantly increased from 12.85 (2.04) to 14.02 (2.42) (z= -4.587, p<0.001). The mobile app was not significantly changed the practice (z= -0.688, p=0.491) and the perception among r…	Ease of use Learning performance Satisfaction User-friendly	Early	The Safety and Health mobile app application was developed by using online AppShed Academy	1	Not stated	Classroom setting	The application of M-learning or mobile application (app) as a tool to disseminate occupational safety and health (OSH) information among students and staff in the university, to replace the use of conventional notice-board was assessed in this study.	Field testing
#35	Johnson et al.	Experiences with using a mobile application for learning evidence-based practice in health and social care education: An interpretive descriptive study	Norway	2021	Plos One	Inquiry methods	Qualitative methods				Focus groups					Usability					The aim of this study was to explore health and social care students’ experiences of learning about EBP using the mobile application EBPsteps during their clinical placements	The EBPsteps app guides users through all the five EBP steps that involve: 1) identifying information needs and formulating answerable questions; 2) finding the best evidence to answer the questions; 3) critically appraising the evidence; 4) applying the results to clinical practice; and 5) evaluating performance	Transformative learning	15	Occupational therapy, Physiotherapy & Social education	6	In total, fifteen students, with a mean age of 26, agreed to par_x0002_ticipate in focus group interviews: four SE1 students, three OT students, two PT students, and six SE2 students	Focus groups		Three integrated themes were generated from the analyses: "triggers for EBP", "barriers to EBP", and "design matters". Students reported that information needs, academic requirements, or encouragement from clinical instructors triggered the use of the EBPsteps app. Barriers to use EBPsteps included lack of EBP knowledge, lack of academic requirements related to course work, or lack of priority gi…		Context of use Ease of use Operational usability	Early	An innovative mobile app, EBPsteps, was developed at the Western Norway University of Applied Sciences (HVL) to support the learning of EBP among health and social care students as a supplement to other EBP teaching methods (Fig 1).	1	Further development of the EBPsteps app will be necessary to make it even easier for students to use, for example, by automatizing searches for research.	Clinical placements	We introduced the app and its functions to four cohorts of Norwegian undergraduate students: third-year social education (SE) students (n = 68) (SE1), third-year occupational therapy (OT) students (n = 26), third-year physiotherapy (PT) students (n = 66), and second-year SE students (n = 64) (SE2) (Table 1).	Field testing
#36A	Kang & Suh	Development and evaluation of "Chronic Illness Care Smartphone Apps" on nursing students' knowledge, self-efficacy, and learning experience	South Korea	2018	CIN: Computers, Informatics, Nursing	Inquiry methods	Pre-post-tests non-randomized control group design	Questionnaire	Data from app						Likert scale ratings	Usability	Usage		Knowledge	Usage: App usage; Log-in frequency	The specific aims ofthe study were to (1) develop chronic illness care smartphone apps for nursing students, (2) implement the developed apps and test their efficacy, and (3) explore users’ learning experiences with the apps.	Smartphone apps geared toward caring for patients with chronic illnesses, especially those with hypertension or diabetes, were developed.	Theories on adult learning and nurse competencies such as Dreyfus’smodel of skill acquisition, andragogy theory by Knowles, and Benner’s Novice to Expert theory.	92	Nursing	3	Experimental group(n=49); using HTN app (n=21), using DM app (n=28). Control group (n=43).		The app usage time and log-in frequency were automatically stored in the administrator’s database and in the apps themselves. Effectiveness (comparing results from intervention group and control group), data analysis. Some items by Tsai and Chai, which were intended to evaluate the quality of nursing Web sites, were revised to be relevant to the smartphone apps. A total of 16 items were rated on …		The chronic illness care smartphone applications are effective learning resources that assist students in assessing patients’ health problems and implementing nursing care plans to improve patient conditions. Knowledge on hypertension (t=4.41,P< .001) and diabetes (t=2.45,P< .009), as well as self-efficacy for hypertension (t=3.08,P< .002) and diabetes (t=1.75,P< .043), significantly improved in …	Effectiveness Frequency of use Learning performance Satisfaction	In the middle	Before finalizing the app development, experts conducted a pilot test to evaluate the HTN app and the DM app. Five experts (one nursing professor, one nursing lecturer, one clin-ical instructor, one educational content developer, and oneapp developer) used the apps one time each and then evaluated and reported the efficacy using the nursing app evaluation tool, which was developed based on nursin…	1	Modifications done prior to the study, based on results from pilot test (p.551). Any modifications as result of the main study is not stated. But on page 552 the mobile app development process is described, and there "continuous revision and design" is part of the process.	Classroom setting	The participants in the experimental group used the app for one week (7 days). First, the participants in the experimental group (n = 49) were recruited in the fall semester of the former year, whereas those in the control group (n = 43) were recruited in the fall semester of the latter year.	Field testing
#36B						Inquiry methods	Qualitative methods				Focus groups					Usability								49	Nursing	3	The 49 participants in the experimental group participated in focus groups.		User experience, reflection. The focus group interviews began with comprehensive open-ended questions, such as “Please describe any experience you have inthe virtual experience as a student nurse while using thesmartphone apps,” and then became more detailed. This next phase included, for instance, “Do you think app-based virtual learning was effective? If so, why?”; “Was the virtual experience s…	Results from focus groups: Theme 1: Learning chronic illness nursing care through virtual experience; Theme 2: Feeling the difficulty of chronic illness self-management; Theme 3: Experiencing a new learning method	Implementation of apps for teaching and learning		In the middle		1		Classroom setting		Field testing
#37	Keegan et al.	Use of a Mobile Device Simulation as a Preclass Active Learning Exercise	USA	2016	Journal of Nursing Education	Inquiry methods	Post-test non-randomized control group design	Questionnaire		Test					Test: Quiz	Usability			Knowledge		The purpose of the current study was to compare the learning outcomes in two groups of nursing students —those who completed the simulation as a preclass exercise and those who were given a traditional preclass reading assignment, where both assignments covered identical topics.	The WholeLogic® SimLet is an interactive mobile device simulation prototype designed to emulate a modern electronic fetal monitor, a clinical patient, and the interaction of the two in real time.	The combination of preclass exercises with an active learning pedagogy in a traditional classroom setting is an established educational strategy known as Just-in-Time Teaching (JiTT).	116	Nursing	4	Fourth year (eighth semester) of the baccalaureate nursing program at Washington State University (WSU). Of the 116 students enrolled in the course, 32 students self-selected to install and use the SimLet and laboratory guide on their Android or iOS mobile telephones or tablets as a preclass learning activity. The remaining 84 students were given a traditional reading assignment as a preclass lea…	One week following the EFM waveform identifi cation and treatment (second) lecture, students were administered a 10item quiz on the content contained in both lectures. At the end of the experiment, students who had worked with the EFM SimLet were asked to complete a survey of attitudes and opinions concerning preclass learning activities. Survey responses were compiled, and the number and percent…		1. The EFM mobile simulation was a useful approach to learning. 2. It was more helpful to learn EFM concepts by using the EFM app than by reading. 3. The ability to repeat the scenario until it was answered correctly was valuable. 4. I liked the explanation feature that was available after answering a question. 5. What type of device did you use to work through the EFM SimLet? 6. Did you use the …	Results of the paired t test analysis indicate that students completing the preclass EFM SimLet achieved signifi cantly (p = .01) higher scores (85 ⫾ 20.6), compared with students who had a traditional preclass reading assignment (70 ⫾ 28).	Learning performance Satisfaction Usefulness	Early	The WholeLogic® SimLet is an interactive mobile device simulation prototype designed to emulate a modern electronic fetal monitor, a clinical patient, and the interaction of the two in real time. In an effort to engage students in an active learning, preclass activity, the authors developed a mobile application.	1	Not stated	Simulation training	The two 50-minute lectures attended by all 116 students were traditional PowerPoint® presentations covering EFM basics and waveform interpretation and treatment and were delivered by one of the authors (M.C.O.) 1 week apart. The respective preclass exercise (traditional reading or SimLet) was assigned immediately following completion of the first lecture.	Field testing
#38	Kim-Berman et al.	Validity and User Experience in an Augmented Reality Virtual Tooth Identification Test	USA	2019	Journal of Dental Education	Inquiry methods	Post-test one-group design	Questionnaire		Test						Usability			Knowledge		The aims of this study were to investigate the validity of the AR virtual tooth identiication test and evaluate the users’ experience with the virtual testing method.	To improve our current method of tooth identiication testing, faculty members developed a virtual tooth identiication test using the Arthea VR engine software (Gwydion Inc., Ann Arbor, MI, USA) and the Virtual Dental Library.	Conceptual model	93	Dentist	1	Ninety-three of the 109 students participated (85%). Of those 93, only 61 (67%) were included in the correlation analysis; 30 were excluded due to incomplete test answer sheets, and two were excluded due to one or more missing criterion measure.		Q1. I did better using real teeth for the tooth ID exam. Q2. Augmented reality tool for the tooth ID exam was easy to use. Q3. Using virtual teeth accurately tests my knowledge and ability to identify the teeth on a test. Table 2: Question 1; Viewing, Manipulation, Time issues with technology Question 2; Time issues with technology, Ease of using AR, Manipulation, Viewing, Battery Question 3; Acc…	The response rates on survey questions 1, 2, and 3 were 65%, 62%, and 52%, respectively. The majority (72%) agreed that they did better using real than virtual teeth for the tooth ID exam (Figure 3). When asked whether the AR tool was easy to use, 50% disagreed. When asked if the virtual teeth ac_x0002_curately tested the user’s knowledge of the teeth on the test, 42% disagreed. The top categorie…	The analysis showed that the AR virtual tooth identiication test and the real tooth identiication test correlated with all but one of the criterion measures (Table 1). The AR virtual tooth identiication test had a positive correlation with the real tooth identiication test (r=0.410, p<0.01), a combined score on the two real tooth identiication tests (r=0.545, p<0.01), the inal exam (r=0.489, p<0.…	Context of use Ease of use Effectiveness Usefulness	Early	...faculty members developed a virtual tooth identiication test…. The Virtual Dental Library and its VR/AR applications were developed….	1	...an iteration of the current AR application is currently being developed to improve and resolve viewing, manipulation, and technical issues before the next virtual tooth identiication test.	Classroom setting	An introduction to use of the mobile application was given on two occasions: one week prior to the test and immediately before the test. Even though extra time to load was given during the test session, many students were unable to answer the questions and complete the test.	Laboratory testing
#39	Kojima, Mitani & Ishikawa	Development of an E-learning resource on mobile devices for kinesiology: A pilot study	Japan	2011	Journal of Physical Therapy Science	Inquiry methods	Pre-post-tests one-group design	Questionnaire							Likert scale ratings	Usability					This article describes the results of development and students’ use of a resource for physical and occupational therapy education.	We developed an elearning resource for mobile devices to help physical and occupational therapy undergraduate students acquire knowledge on the musculoskeletal system in kinesiology.	No	41	Physiotherapy & Occupational therapy	2	Second-year physical and occupational therapy undergraduate students (n = 41)			Most students (16 of 18) reported that the resource was “very helpful” or “helpful”. In regard to the students’ comments, the quiz was rated as the best features of the developed e-learning resource. Some students said, “The quiz helped me learn a lot”. Others said, “By answering the quizzes, I could check how much I had learnt”. The mobile aspect of the device was also well received: “It was eas…	The e-learning resource we developed was text-based, and was designed to help the students learn each muscle’s name, origin, insertion, innervation, and action.	Ease of use Learning performance Satisfaction Usefulness	Early	This paper describes the results of the development of the e-learning resource on mobile devices.	1	Not stated	Classroom setting	The students were able to use the e-learning resource for 6 weeks of the 15-week course.	Field testing
#40	Koulias et al.	“Wherever, whenever” learning in medicine: Evaluation of an interactive mobile case-based project	Australia	2012	Ascilite 2012	Inquiry methods	Post-test one-group design	Questionnaire							Both quantitative Likert scale ratings and qualitative items.	Usability					This paper reports on research conducted with students who undertook CAH at The Children's Hospital at Westmead Clinical School in 2011. We aimed to discover students‟ attitudes towards usability, content and access, as well as the perceived benefits.	The project goal was to provide these learning materials as a mobile resource to enable students undertaking the Child and Adolescent Health specialty block (CAH) to review and reinforce their learning under the Basic and Clinical Sciences and Patient-Doctor themes, as well as their clinical reasoning skills, when they were away from a desktop computer and the structured learning environment.	Problem based learning (PBL)	171	Medicine	Not stated	A trial of the pilot scenario was held with fourteen medical students in late 2009. The students were positive and made recommendations for improving the case scenarios. Their suggested changes were incorporated into phase two scenarios in 2010. Throughout 2011 evaluations were conducted with a total of 171 students and quantitative analysis of the data was performed.			1: Students reported that they liked, “just having it all at your fingertips - portable,” and the “freedom to do [self-directed study] whenever and wherever.” 2: Q1 - The case-based scenarios for mobile devices were easy to use. Q2 - I found the structure of the CRS tutorials easy to follow. Q3 - I had no technical difficulties working through the cases. Q4 - I answered all the questions in the c…		Ease of use Operational usability Satisfaction	Early	Pilot testing and phase two	2	The pilot participants' suggested changes were incorporated into phase two scenarios in 2010.	Classroom setting	The mobile case-based learning scenarios were developed for medical students who each year undertake CAH as part of the Sydney Medical Program. The initial mobile case developed in 2009 mirrored medical students‟ PBL tutorials. It contained the presentation of an adolescent patient with Anorexia Nervosa, constructed from a slide show with accompanying audio file, and an unfolding case description…	Field testing
#41	Kow et al.	Innovative patient safety curriculum using iPAD game (PASSED) improved patient safety concepts in undergraduate medical students	Singapore	2016	World Journal of Surgery	Inquiry methods	Pre-post-tests one-group design	Questionnaire							Likert scale ratings	Usability			Knowledge		This study aims to evaluate the outcome of patient safety perception using the PASSED games created. The study evaluated the perception of patient safety among third-year medical students after they experienced the PASSED game on iPAD.	A new innovation using mobile apps gaming system (PAtient Safety in Surgical EDucation— PASSED) to teach medical students on patient safety was created by the Department of Surgery at the Yong Loo Lin School of Medicine. I	No	221	Medicine	3	A total of 221 3rd year medical students. Third-year medical students posted to the Department of Surgery experienced this gaming system in a cohort of 55–60 students.			Majority of the students felt that the PASSED game had trained them to understand the processes of medical error (p\0.001), that their understanding on patient safety issues improved (p = 0.007), and the training prepared them to prevent medical errors (p\0.001). Many students also recognized the importance oferror reporting, where they felt comfortable reporting errors committed by themselves (p…	The level ofunderstanding about concepts ofpatient safety was also found to improve progressively from the 2nd posting to the 5th posting for both the pre-PASSED and post-PASSED intervention. The prePASSED scores for Posting 2 (3.59 ± 1.931), Posting 3 (4.11 ± 1.833), Posting 4 (4.84 ± 1.653), and Posting 5 (4.88 ± 1.642) were significantly higher than the post-PASSED scores for Posting 2 (4.46 ±…	Learning performance Satisfaction	Early	The Undergraduate Education Team created a new game on iPad. We named this iPad game PASSED, which stood for Patient Safety in Surgical EDucation. The development of this mobile app on iPAD started in January 2014, and a pilot study on the product was conducted in June 2014. Subsequently, the PASSED game was rolled out to all Phase III medical students who attended the Patient Safety teaching in …	1	We will be performing a longitudinal study using a new version of this game on medical students in their final year in the future to evaluate the retention rate of knowledge and awareness of this group of future doctors.	Clinical placements	Subsequently, the PASSED game was rolled out to all Phase III medical students who attended the Patient Safety teaching in Surgery on the last week of the 8-week posting. All students posted to Surgery experienced this gaming system in a cohort of 55–60 students.	Field testing
#42	Kurniawan & Witjaksono	Human Anatomy Learning Systems Using Augmented Reality on Mobile Application	Indonesia	2018	Procedia Computer Science	Inquiry methods	Post-test one-group design	Questionnaire							Likert scale ratings	Usability					This research aims to develop a human anatomy learning system using augumented reality technology.	Our research proposes a solution forlearning human anatomy using AR technology to help student in visualizing their learning materialsby utilizing the interactivity capability and make the learning process easier to understand	No	30	Medicine	Not stated	Data for the evaluation were collected using a survey of 30 medical students in Indonesia.			I think the "anatomy learning application with AR" is very interesting I think "anatomy learning application with AR" is very helpful in learning human anatomy materials In my opinion "anatomy learning application with AR" is very useable in other fields User Interface I think the design of "anatomy learning application with AR" is very interesting I think the design of "anatomic learning applica…		Satisfaction Usefulness	Early	They present the development of the app	1	Some improvements of the mobile app that can be done are to provide better guidance for beginner users, add visualization materials with more choices featured in multimedia platforms by using sound or video, easy-to-understand material annotation improvements with easier-tounderstand language usage and user interface.	Not specified	The human anatomy learning model is a learning system that utilizes augmented reality technology applied to mobile device.	Not specified
#43A	Lefroy et al.	Utility of an app-based system to improve feedback following workplace-based assessment	United Kingdom	2017	International Journal of Medical Education	Inquiry methods	Qualitative methods				Focus groups					Usability					To determine whether an app-based software system to support production and storage of assessment feedback summaries makes workplace-based assessment easier for clinical tutors and enhances the educational impact on medical students.	Our study used these Vleuten’s Utility Index as a framework to investigate the utility of an app-based system for WBA and feedback across three clinical years of a medical school programme.	No	21	Medicine	4	Study monitored the workplace assessor app’s usage by Year 3 to 5 medical students in 2014-15 and conducted focus groups with Year 4 medical students (n=21) and interviews with clinical tutors/doctors (n=10) who had used the apps.		We present evidence of influences of the app on the practicability and acceptability of WBA, on the feedback conversation, and perceived educational impact of this app-based system for formative WBA.	Feasibility of using an app (mobile or web app) during WBA; Students and those tutors who used it considered that the mobile app was easy to download and could be used anywhere; a particular benefit in hospital settings with competition for the available computers, also obviating the need to find the web app. Acceptability of the app for WBA and effect on the feedback conversation; Educational im…		Context of use Frequency of use Satisfaction	In the middle	In Cycle 1 (2013-14) of the current Reflect-Plan-Act-Observe action research cycle, we developed, piloted and refined the consultation skills WBA and feedback system. This system comprised a web app and mobile apps. Cycle 2 (2014-15) involved roll-out of the apps to all year 3, 4 and 5 medical students and their clinical tutors for all WBAs that year. (current study)	2	Using open coding and memo-writing we searched for both expected and unexpected emergent themes in order to develop explanatory theories about the effect of the app-based system on the feedback process and content and, for the purposes of the next cycle of action research, how to im-prove the process and the technical features of the app.	Clinical placements	We studied aspects of the feasibility, acceptability and educational impact of an app-based system to support the production of written summaries of formative WBA for undergraduate medical students.	Field testing
#43B						Inquiry methods	Post-test one-group design		Data from app								Usage			Usage: Number of assessments and feedback created and accessed				405	Medicine	3	In the academic year 2014-15 the Keele Workplace Assessor app was used for conducting WBAs of 405 year 3, 4 and 5 students by 261 clinical tutors (248 in GP and 13 piloting it in a hospital setting).			In the academic year 2014-15 the Keele Workplace Assessor app was used a total of 1581 times for conducting WBAs of 405 year 3, 4 and 5 students by 261 clinical tutors (248 in GP and 13 piloting it in a hospital setting). Of these, the web app was used 1339 times (85%) and the combined mobile apps were used 242 times (15%). Feasibility of using an app (mobile or web app) during WBA; Acceptability…							Clinical placements		Field testing
#44	Li, Lee, Cheng & Ou	Design and evaluation of a healthcare management terminology mobile Learning application	Taiwan	2019	IEEE International Conference on Healthcare Informatics (ICHI)	Inquiry methods	Pre-post-tests non-randomized control group design	Questionnaire							Likert scale ratings + TAM	Usability					The purpose of this study and the research questions we would like to explore the following: • To design the EZ-HCM App to assist university and postgraduate students in the learning of healthcare management terminology. • Do students with different levels of smartphone use frequency lead to the different perception toward usefulness and ease of use of the EZ-HCM App? • What are students’ feeling…	The present study develops a healthcare management terminology mobile learning application, called the EZ-HCM App. There are few healthcare management terminology learning assistant applications and systems in the market. In addition, the Chinese translation of healthcare management terminology is not always consistent in Taiwan, and in most cases, only the Chinese translation of the name is prov…	Technology Acceptance Model (TAM)	70	Health care	11	Department of Health Care Management. 113 students from the department were invited to participate, Seventy valid questionnaires were returned. Surveys were completed by 70 students (15 freshmen, 15 sophomores, 13 juniors, 13 seniors, and 14 postgraduates), producing a response rate of 62%.	Based on the technology acceptance model (TAM), we design a questionnaire using a five-point Likert scale to investigate students’ perceptions of the usefulness, ease of use, attitude toward use, and intention to use the EZ-HCM App.	The first part comprising of 14 items revised the four dimensions developed by Davis [12]: perceived usefulness (PU), perceived ease of use (PEOU), attitude toward using (ATU), and behavioral intention to use (BI).	The results showed that participating students have a high level of acceptance of the usefulness (mean=4.40, SD=0.46), ease of use (mean=4.49, SD=0.48), attitude toward use (mean=4.42, SD=0.49), and intention to use (mean=4.15, SD=0.58) the EZ-HCM App. Participants in different levels of smartphone use frequency do not lead to the different perception toward usefulness and ease of use of the EZ-H…		Ease of use Usefulness	Early	After developing the EZ-HCM App, 113 students from the department were invited to participate in pre-testing and post-testing surveys	1	Not stated	Classroom setting	Use of app to learn medical terms (can be used both related to classroom and clinical placement)	Field testing
#45	Lin & Lin	Effects of mental process integrated nursing training using mobile device on students' cognitive load, learning attitudes, acceptance, and achievements	Taiwan	2016	Computers in Human Behavior	Inquiry methods	Pre-post-tests non-randomized control group design	Questionnaire							Likert scale ratings	Usability			Knowledge		This study aims to develop a mobile interactive learning and diagnosis (MILD) system to support problem-based learning (PBL) in a clinical nursing course based on the testing-based approach.	Using mobile devices with the proposed system, students can learn nursing skills and record clinical data associated with PBL procedure, thereby helping students increase their learning performance in a clinical nursing course. Moreover, the proposed system can further assessment students’ learning results to provide appropriate diagnoses for facilitating students’ discussions and reflections.	No	36	Nursing	6	Twenty students (n=20) were assigned to be the experimental group and sixteen students (n=16) were distributed to the control group.		Analysis of the perceived usefulness of the proposed system. What are the students’ perceptions of the MILD system in terms of perceived usefulness and perceived ease of use. A quasi-experiment was conducted on a foundations of nursing course at a Taiwanese nursing college. Twenty students were assigned to be the experimental group and sixteen students were distributed to the control group. The r…	6.2. As shown in Table 3, the means and standard deviations of the cognitive load ratings were 3.09 and 0.80 for the experimental group, and 4.23 and 1.06 for the control group. The t-test result showed a significant difference between the cognitive load ratings of the two groups (t = 3.70, p < .05), showing that the mobile learning approach is able to reduce the cognitive load of students in the…	6.1. With regard to the prior knowledge test, the mean value and standard deviation of the test scores are 35.63 and 6.29 for the control group, and 54.00 and 10.46 for the experimental group. According to the t-test result (t =−6.18, p = 0.03 < .05), a significant difference is found between the two groups, as shown in Table 1. Homogeneity of the regression coefficient was tested before performi…	Cognitive load Ease of use Learnability Learning performance Usefulness	Not described		1	Not stated	Classroom setting	All of the students were taught by the same instructor who had taught that particular nursing course for more than ten years. This study attempts to establish a mobile interactive learning and diagnosis (MILD system for supporting students to learn nursing skills with PBL via mobile devices in a clinical nursing course.	Field testing
#46	Lone et al.	Development and Assessment of a Three-Dimensional Tooth Morphology Quiz for Dental Students	Ireland	2019	Anatomical Sciences Education	Inquiry methods	RCT's	Questionnaire		Test					Likert scale ratings + Open-ended questions + Mock assessment	Usability		Skills			In the present study, a 3D tooth morphology quiz (TMQ) application was developed and assessed at the University College Cork, Ireland. Using a cross-over design, the efficacy of the teaching aid was com_x0002_pared to the use of extracted permanent teeth. Students were assessed on their capacity to recognize individual teeth	The 3D resource enables students to study tooth morphology actively by selecting teeth from an interactive quiz, modify their viewpoint and level of zoom. Additionally, students are able to rotate the tooth to obtain a 3D spatial understanding of the different surfaces of the tooth.	Computer-aided learning (CAL)	59	Dentist	11	This study was a randomized cross-over trial involving 50 second-year bachelor of dental surgery (BDS) and 14 first-year diploma in dental hygiene (DDH) students enrolled in a 12 week module of dental morphology, histology, and embryol_x0002_ogy taught in the Department of Anatomy and Neuroscience at UCC (2017 cohort). The study initially included 64 dental and dental hygiene students however, co…		The tooth morphology app was easy to use I was able to use the app without assistance The app was easy to understand and follow I found this app very confusing as compared to the extracted teeth The image quality was poor There was distortion in the 3D images The 3D aspect of the application was easy to understand The 3D tooth was easy to orient It was easy to orientate the tooth The 3D tooth did…	The participants found the TMQ app easy to use and an enjoyable tool to simultaneously learn and test their tooth morphology knowledge. ...the students had some difficulty rotating the 3D representation of the teeth. Participants enjoyed using the TMQ app but have suggestions for improvement. An open-ended question gathered students’ feedback about the study and the app.	Participants’ performance increased on the second mock assessment. Following a three-week study period, the participants from both groups were assessed by a mock examination to identify 10 human extracted teeth and 10 digitalized teeth presented on a 3D image manipulation software	Ease of use Learnability Learning performance Operational usability Satisfaction	In the middle	The design of the TMQ application has previously been described (Lone et al., 2017).	1	Not stated	Classroom setting	This course is taught in the second semester of the academic year and includes 15 hours of lectures and 12 hours of practical laboratory sessions with ~2.5 contact hours per week. Students in Group A first accessed the TMQ app for three weeks to study tooth mor_x0002_phology, while students in Group B initially used extracted teeth to study.	Field testing
#47A	Long et al.	Effectiveness of a Technology-Based Intervention to Teach Evidence-Based Practice: The EBR Tool	USA	2016	Worldviews on Evidence-Based Nursing	Inquiry methods	Pre-post-tests one-group design	Questionnaire	Data from app							Usability			Knowledge		The primary aim of the study is to report the results of the effectiveness of the EBR tool to improve the overall research and online critical appraisal skills of learners engaged in research utilization for EBP. A secondary aim of the tool is to generate outcome data for institutional effectiveness and discipline-specific assessment plans	A scientific team set out to develop and empirically test an interactive technology-based tool usable from a computer, smartphone, or iPad to support student acquisition ofonline research and critical appraisal skills needed for EBP.	The theoretical underpinnings guiding the EBR tool content, instructional design, and technology-based method of delivery are rooted in Cognitive Apprenticeship Theory (CAT).	158	Nursing	6	In study arm 1, nursing students enrolled in the introductory courses in a RN-BSN (n = 72) and MSN (n = 63) program in the United States were recruited Fall 2013 to Spring 2014. In Spring 2014, a group of senior BSN students (n = 23) from a private university in the Middle East (ME) was added.			A statistically significant difference between mean pre- and posttest scores; question 1, improvement in overall research skills, was supported	Arm 1: Quasi-experimental. A statistically significant difference between mean pre- and posttest scores; question 1, improvement in overall research skills, was supported. A statistically significant proportional difference in pre- and posttest scores was not supported for research question 2, ability to distinguish credibility of online sources.	Ease of use Efficiency Learnability Learning performance Satisfaction	Late	Beta development and testing of the tool is reported elsewhere (Long & Gannaway, 2013). After completion of testing in 2011–2013, the EBR tool was registered with the U.S. Copyright Office.	1	Not stated	Classroom setting	Students were informed of the study through class announcements. Subjects were asked to complete four demographic questions, the pretest questions, and the three embedded questions as they worked through the steps in the tool to complete their online search assignment. Subjects were instructed to take the posttest following step 10 at the completion of a period of 3 weeks, upon completion oftheir…	Field testing
#47B						Inquiry methods	RCT's	Questionnaire	Data from app							Usability			Knowledge					159	Health science	6	Eighty subjects in the nutrition population and 79 in the pharmacy population were enrolled (n = 159).		As measured by the EBR tool pre- and posttest, does the EBR tool intervention (a) improve the overall research skill ofusers? Does it (b) improve the ability ofthe user to distinguish the credibility of online source materials? And (c) what percentage of learners using the EBR tool can correctly apply PICOTS search strategy, levels of evidence in the evidence hierarchy, and steps in the critical …	Four primary themes emerged from the pretest question analysis: “Targeted” search results and steps to follow, “Efficient” refining online literature search instruction, “Confident” with the skills needed to search and evaluate the scientific literature, and “Credibility” of published findings. Participants’ themes after using the tool centered around being “Systematic/Organized” during online se…	Arm 2 and 3: Nutrition and PharmD RCT. A statistically significant difference was supported between mean pre- and posttest scores; question 1, improvement in research skills, was supported in the nutrition and PharmD population intervention, as compared with the control group. A statistically significant proportional difference in pre- and posttest scores was supported for research question 2, ab…		Late		1	Not stated	Classroom setting	Study arm 2, undergraduate nutrition, and study arm 3, PharmD students.	Field testing
#48	Longmuir	Interactive computer-assisted instruction in acid-base physiology for mobile computer platforms	USA	2014	Advances in Physiology Education	Inquiry methods	Post-test one-group design	Questionnaire	Data from app							Usability	Usage			Usage: Number of times accessed	This report describes the development and student use of interactive multimedia instruction in acid-base physiology for first-year medical students.	Teaching and learning acid-base physiology	Active learning and self-directed learning activities using computer-assisted instruction.	56	Medicine	1	First-year medical school			Overall, most of the comments were very positive. The most frequent statement was that students appreciated the interactive nature of the online instruction. Students also appreciated the side-by-side presentation of text and images as well as the embedded question-and-answer activity. Other positive comments from students were that they could learn at their own pace, they could stop and start th…		Efficiency Learnability Operational usability Satisfaction	Early	This report describes the development of interactive multimedia instruction in acid-base physiology	1	Not stated	Classroom setting	The three traditional classroom lectures were replaced with 3 online interactive learning modules, each with 20 full screens of content.	Field testing
#49	Lopez et al.	A mobile decision support system for red eye diseases diagnosis: experience with medical students	Spain	2016	Journal of Medical Systems	Inquiry methods	Post-test one-group design	Questionnaire							Quality of Experience (QoE)	Usability					This paper aims to develop OphthalDSS, a totally new mobile DSS (Decision Support System) for red eye diseases diagnosis. Other important goals of this paper is to show the user experience results after OphthalDSS being used by medical students.	This new application, named OphthalDSS, has the task of being a tool to aid in clinical decision making for nonspecialists in the ophthalmology area, such as primary care physicians or medical students.	No	67	Medicine	7	Did not state the year of the students		The survey asks questions related to content quality, ease of use, availability, performance, apperance and precision (effectiveness) (table 1, page 6).	The students find the diseases’ information presented very valuable, the appearance is adequate, it is always available and they have ever found what they were looking for. Furthermore, the students think that their quality of life has not been improved using the app and they can do the same without using the OphthalDSS app. OphthalDSS is easy to use, which is capable of diagnose more than 30 ocu…		Context of use Ease of use Errors Satisfaction Usefulness	Early	This paper aims to develop OphthalDSS, a totally new mobile DSS for red eye diseases diagnosis.	1	The database management has to be improved, since the database design until its implementation with the SQLite tool. This version does not implement Internet connection yet, which could be useful in the future for users and for taking advantage of data mining techniques, cloud storage and use of electronic clinical records. In spite of having fulfilled initial objectives, it is possible that new …	Clinical placements	This new application, named OphthalDSS, has the task of being a tool to aid in clinical decision making for nonspecialists in the ophthalmology area, such as primary care physicians or medical students.	Field testing
#50	Lozano-Lozano et al.	The ecofisio mobile app for assessment and diagnosis using ultrasound imaging for undergraduate health science students: Multicenter randomized controlled trial	Spain	2020	Journal of Medical Internet Research	Inquiry methods	RCT's	Questionnaire		Test					Objective Structured Clinical Examination (OSCE), Questionnaire Likert scale ratings	Usability			Knowledge		The purpose of this study was to evaluate the efficacy and use of an interactive platform accessible through mobile devices — Ecofisio — using ultrasound imaging for the development of professional competencies in the evaluation and diagnosis of sports pathologies.	Due to the importance of ultrasound as a diagnostic technique in physiotherapy, especially in sports pathology, m-learning seems to be a useful tool for its study, since it provides the necessary tools for the comprehension of concepts. To our knowledge, there are no studies that propose an m-learning environment to improve the acquisition of professional competencies of sports pathology assessme…	No	110	Physiotherapy	6	A total of 110 undergraduate physical therapy students took part in this study; These students were in their first or second year of Physical Therapy Fundamentals and Physical Therapy Assessments courses or in their second year of the Physiology of Effort, Physical Exercise, and Health course during the 2014-2015 academic year.		Themes (Table 4): Understandable information; Scientific quality of information (good quality); Clear presentation of contents; Clear presentation of contents; Evaluation of the app from 0 to 10.	The results revealed that the students found the app to be attractive and useful. Table 4. Descriptive data related to the Ecofisio group’s satisfaction. The students in the Ecofisio group were asked about their level of satisfaction with the app; the results were quite good for all of the items evaluated. A total of 80% of the students gave scores of 8 or more on a 0-10-point rating scale about …	The statistical analyses revealed that Ecofisio was effective in most of the processes evaluated when compared with the traditional learning method: all OSCE stations, P<.001; MCQ, 43 versus 15 students passed in the Ecofisio and control groups, respectively, P<.001.	Learning performance Satisfaction Usefulness	Not described		1	Not stated	Classroom setting	Use of app to learn ultrasound imaging. There were a total of six contact sessions on site; this was followed by self-study time focused on the theoretical and practical learning of ultrasound imaging procedures, on different areas of the body, regarding sports pathologies. Each study group—Ecofisio intervention group and control group—attended 2 hours of theoretical lessons and 4 hours of practi…	Field testing
#51	Lucas, Gibson & Shum	Pharmacy Students' Utilization of an Online Tool for Immediate Formative Feedback on Reflective Writing Tasks	Australia	2019	American Journal of Pharmaceutical Education	Inquiry methods	Pre-post-tests one-group design	Questionnaire		Test						Usability			Knowledge		This study aimed to identify pharmacy students’ perceptions of the benefits and utility of using a novel, online tool to provide formative feedback to them prior to submitting their reflective writing tasks for summative assessment	Academic Writing Analytics (AWA) is a web application designed to provide immediate formative feedback to students on first drafts of their reflective-writing assignments.		39	Pharmacy	6	Sixty students volunteered to participate in the study; however, only 39 students provided a pseudonym that allowed their pretest and posttest to be matched.		Q1 Utilizing the AWA online reflective tool assists with the development of my reflective writing skills Q2 Utilizing the AWA online reflective tool assists with critiquing my own work Q3 Utilizing the AWA online reflective tool is unlikelya to be a useful tool for pharmacy education Q4 Utilizing the AWA online reflective tool enhances my self-directed learning skills Q5 Utilizing the AWA online …	Students’ responses to question 3 were also statistically significant (p5.016) (Table 2) indicating AWA as a useful educational tool	There was a significant increase from pretest to posttest in students’ agreement with the following AWA benefits: assists with self-directed learning (p5.053), is relevant to pharmacy professional practice (p5.024), and enhances student confidence in their ability with writing their submissions (p5.05).	Satisfaction Usefulness	In the middle	A prototype of AWA was evaluated for its precision and accuracy	1	Not stated	Not specified	Prior to administering the survey, the course coordinator delivered a required, one-hour demonstrate use of AWA. Students were then provided with a link to an online, anonymous survey (pretest) where they were asked to provide a pseudonym that would be retained for use on the posttest.	Laboratory testing
#52	Mathew, Archer, McKibbon & Dillenburg	Integrating clinical practice guidelines within a mobile tablet app	Canada	2014	ICT, society and human beings 2014 web based communities and social media 2014 E-commerce	User testing methods	Think-aloud methods	Questionnaire		Task performance		Interviews			SUS questionnaire with Likert scale ratings + Compared app with paper chart version	Usability	Usage			Usage: Time used to complete tasks in app	In this study, an iPad app based on clinical practice guidelines for syncope was developed, with an emphasis on usability.	The app was designed, developed and tested, based on clincial practice guidelines and position papers for syncope evaluation.	No	5	Medicine	11	Evaluated by medical students, residents and fellowship candidates.		The System Usability Scale (SUS), a well-known scale of usability, was used to compare overall usability of the two systems.	The app received a SUS score of 79 which is considered above average. However, four out of five participants preferred paper to the app in their overall comparisons.		Learnability Satisfaction	Early	In this study, an iPad app was designed, developed and tested, based on clinical practice guidelines	1	Not stated	Other	Sample scenario which should be completed in the app	Laboratory testing
#53	McClure	Usability of a Mobile Website Focused on Preoperative and Intraoperative Anesthetic Considerations for the Cardiac Patient with Valvular Dysfunction	USA	2019	Thesis Submitted to the Graduate Faculty of Franciscan Missionaries of Our Lady University	Inquiry methods	Post-test one-group design	Questionnaire							SUS questionnaire with Likert scale ratings	Usability					The purpose of this project was to develop a mobile website that was useable and applicable to student registered nurse anesthetists (SRNAs) in their clinical practice.	This website was created to provide current evidencebased recommendations for the anesthetic management of a patient with cardiac valve disease.	Adult learning theory + Roger's Diffusion of Innovation Theory	16	Nursing	6	Convenience sampling was used to recruit participants from a nurse anesthesia program in southeastern Louisiana. They were recruited to participate in the project via an email invitation (Appendix D) through the university email system. The original email invitation was sent out one-month prior to project implementation, with a reminder email sent out five days prior to implementation. Participat…	The demonstration included information on how to access and navigate the website by connecting a laptop computer to the classrooms projector and mirroring the researcher’s smartphone onto the computer. Participants were then given time to independently navigate the website and complete a modified system usability (SUS) survey through SurveyMonkey. The SUS results were scored and analyzed to deter…	Data was collected from the results of a modified SUS, which was administered online through Survey Monkey.	The results showed a mean usability score of 88 indicating a highly usable website. When asked if the cardiac valve disease portion of the website was well organized and useful to their clinical practice, 59% of the participants strongly agreed and 41% agreed.		Learnability Satisfaction Usefulness	Early	Once the website was complete, a brief demonstration was given to 16 project participants….	1	Not stated	Clinical placements	On the day of implementation, the project participants were asked to meet in the anesthesia classroom and sign an informed consent (Appendix E). The signed consent was returned to the researcher and a copy of the consent was emailed to the participant to keep for their records. Quick response (QR) codes were created for the website and usability survey. QR codes are barcodes that can be scanned b…	Laboratory testing
#54	McDonald, Gawad, Raîche & Rubens	Transition to Residency: The Successful Development and Implementation of a Nonclinical Elective in Perioperative Management	Canada	2018	Journal of Surgical Education	Inquiry methods	Pre-post-tests one-group design	Questionnaire	Data from app						Predefined statements	Usability	Usage			Usage: Proportion of correctly answered pages and number of pages answered	The purpose of this study was to develop and assess a program that would help students transition to surgical and anesthesia residencies, in terms of knowledge acquisition, clinical decision-making skills, and subjective preparedness.	During students’ third-year surgical rotation, they have the opportunity to practice technical skills and learn about surgical procedures, but there is little focus on pre- and post-operative management skills such as blood transfusions, antibiotic prophylaxis, anticoagulation, and diabetes management. The MOC Pager app is an iOS app that was designed to both help students practice their clinical…	No	20	Medicine	4	A total of 20 University of Ottawa fourth-year medical students completed the elective.		TABLE 4. Subjective Exit Questionnaire Results: Q1: How much did you learn? Q2: How interesting was it?; Q3: Was this a good use of your time?; Q4: Compared to your third-year surgical boot camp and rotation, how useful did you find this elective in terms of learning to manage surgical patients? Q5: Compared to the clinical electives that you complete in fourth year, how useful did you find this …	A total of 1329 pages were answered by 20 students throughout the elective, which was more than 99% of the pages opened by students. Tables 3 to 5 provide detailed results from the questionnaires. Students felt more knowledgeable, more comfortable managing patients and answering pages, and more prepared to start residency following completion of the elective (p o 0.001). Students reported positiv…	There was a significant increase in the proportion of correctly answered pages over the course of the elective week (p ¼ 0.04). Results from entry and exit questionnaires revealed that students felt more knowledgeable, comfortable, and prepared for residency after completing the elective (p o 0.001).	Effectiveness Satisfaction	Early	The authors developed a 1-week nonclinical Perioperative Management Elective for students matching to surgical or anesthesia residencies. Clinical decision-mak_x0002_ing training was incorporated using a simulated pager called the MedsOnCall Pager app.	2	Various improvement strategies for the elective and pager app have been formulated using feedback from this study.	Clinical placements	Use of pager app during clinical placement. Help students transition to surgical and anasthesia residencies	Field testing
#55	McLean, Brazil & Johnson	How we "breathed life" into problem-based learning cases using a mobile application	Australia	2014	Medical Teacher	Inquiry methods	Mixed methods (Post-test one-group design + Qualitative methods)	Questionnaire			Focus groups	Interviews			Likert scale ratings	Usability					To breathe life (i.e. develop virtual patients) into paper-based PBL cases.	Virtual cases for PBL work	Problem based learning (PBL)	58	Medicine	4	Semester 7. 58 of the students completed a questionnaire survey. This was followed up a week later with a student focus group (n=4). We used the 2013 Semester 7 as a pilot study to modify how PBL was delivered.		The first section collected data on the curriculum, the second on teaching and learning, and the third section on group work.	Both students and facilitators evaluated this innovation positively. Students mostly agreed or strongly agreed with the items in the questionnaire, suggesting that their experiences with the BVH had been a rewarding educational experience.In terms of suggested improvements, these were largely related to the technology.		Satisfaction	Early	Simulated patients role-played case scenarios, the videos of which were then uploaded onto a mobile application developed in collaboration with a commercial provider (Metrics Medicus) – the Bond Virtual Hospital (BVH)	1	In terms of suggested improvements, these were largely related to the technology. (suggestions for future development, not followed up here it seems)	Classroom setting	Six to seven students were assigned to a ‘‘clinical team’’ which met twice a week to conduct ‘‘ward rounds’’. After each student-led tutorial, onequarter of the class (20–22 students) would then meet as a larger group with a clinical facilitator (mostly generalists) to discuss their deliberations in terms of what they understood to be going on with the patients and also how they might manage the …	Field testing
#56	McMullan	Evaluation of a medication calculation mobile app using a cognitive load instructional design	United Kingdom	2018	International Journal of Medical Informatics	Inquiry methods	Pre-post-tests one-group design	Questionnaire							Likert scale ratings	Usability			Knowledge		This study aimed to determine whether a ‘mastering medication calculation’ mobile app, developed using an instructional design based on cognitive load theory, could improve students’ medication calculation ability and self-efficacy.	The main aim of the present study was to determine whether a medication calculations mobile app design, based on cognitive load theory, improved students’ medication calculation ability and confidence (self-efficacy) in performing medication calculations. Additional objectives of the study were: (1) To examine the correlations between students’ medication calculation ability, self-efficacy and th…	Cognitive load theory	60	Health science	2	60 second year UK university healthcare students who used the app for 8 weeks while in clinical practice. A one-group pre-test post-test quasi-experimental study was carried out with a convenience sample of all the second year paramedicine (n=41) and operating department practice (ODP) students (n=19) studying at a UK university who used the app for 8 weeks while on clinical placement.		Questions in the survey was (Table 1): The app will enhance my learning of drug calculations; I will be able to use what I learned; The app is an effective way to support my learning of drug calculations; The activities give me practice and feedback; The layout of the material is appropriate; I like the interactivity of the app; The app is easy to navigate; The app is accessible; The app is user …	All students indicated the app to be an excellent method to support them in learning how to perform medication calculations.	Following the use of the app students were significantly more able (p=0.004) and more confident (p < 0.001) in performing medication calculations. There were significant positive correlations found between students’ numerical ability and medication calculation ability (p < 0.001) and between students’ medication calculation ability and self-efficacy (p < 0.001). Hierarchical multiple regression a…	Learning performance Navigation Satisfaction Usefulness User-friendly	In the middle	The overall development of the ‘mastering medication calculation’ mobile app (subsequently referred to as mobile app or app) took a year. This consisted of an initial exploratory survey with 56 paramedic and operating department practice (ODP) students.	1	Although the app’s usability was highly rated by the students, further research is needed to determine if the app’s instructional design can be used by learners of different levels of expertise and whether the design can be adopted for the learning of other complex cognitive skills.	Clinical placements	60 second year UK university healthcare students who used the app for 8 weeks while in clinical practice.	Field testing
#57	Mendez-Lopez, Juan, Molla & Fidalgo	Evaluation of an Augmented Reality Application for Learning Neuroanatomy in Psychology	Spain	2021	Anatomical Sciences Education	Inquiry methods	Pre-post-tests non-randomized control group design	Questionnaire		Test					Likert scale ratings	Usability			Knowledge		The purposes of this study were: (i) to develop a mobile AR application aimed at provid_x0002_ing morphological and functional information	The AR application shows up to seventy-two 3D structures of the brain on a tablet or smartphone screen when the camera of the device focuses on an image target (Fig. 1)	No	67	Psychology	2	A sample of 69 students (4 males) in the second year of their psychology degree in a Spanish University voluntarily participated in the study. The final studied population consisted of 67 students because 2 students did not complete all the sessions of the study.		The method is easy to use (Item #1); and The visualization method helped me to get an idea of how regions in the brain are related spatially (Item #5). The LMS is provided as Supplemental Material File S2. Table 4: Rate this experience; This learning experience, compared to other learning experiences that I have had, is...; I would repeat this experience this way; My experience with this method, …	After engagement in the learning activity, the students who used the 3D method reported higher satisfaction both with the learning experience and the visualization method than the students who used the 2D method… The two visualization methods used during the activity were similarly effective for learning. The students found it easier to learn with the 3D method. Based on the odds ratio, the odds …	The two visualization methods used during the activity were similarly effective for learning. There were no differences between the scores of the A-KQ obtained by the groups of students that used each method (2D method: 75.0%, and 3D method: 62.5%; U = 444.0, z = −1.5, P = 0.134). Knowledge about Neuroanatomy was significantly higher after the learning intervention in both groups of students (2D …	Cognitive load Ease of use Learning performance Satisfaction Usefulness	Early	The second method consisted of a 3D visualization using an AR application developed by the Universitat Politècnica de València and designed for mobile devices the purposes of this study were to develop a mobile AR application…	1	Therefore, authors intend to adapt the application to iOS operating system in the future.	Classroom setting	They participated individually in the learning activity monitored by the teacher for about 1 hour. The principal aim of the activity was to engage each student in a learning experience about the location and function of certain regions of the brain using one of the two methods considered: textbook or AR application.	Laboratory testing
#58	Meruvia-Pastor et al.	OMARC: An online multimedia application for training health care providers in the assessment of respiratory conditions	Canada	2016	International Journal of Medical Informatics	Inquiry methods	Pre-post-tests one-group design	Questionnaire		Test					Likert scale ratings + Open-ended questions	Usability			Knowledge		To describe OMARC and assess its positive contribution to user learning. The main goal of OMARC is to effectively help health-care students become familiar with lung sounds as part of the assessment of respiratory conditions. In addition, the application must be easy to use and accessible to students and practitioners over the internet.	We chose to develop a multimedia application to support lung sounds assessment	No	10	Nursing	1	We performed a pilot study with ten nursing students.	To test the main hypotheses (H1) we first evaluated the participants’ understanding of lung sounds after going through the sounds glossary, which presents sounds and their description in a list format where they can hear the sounds and read their descriptions as provided by a textbook publisher, without case studies and without an interactive thorax model. After exposure to the sounds glossary an…	Questions in the survey: Learning how to operate the multimedia application was easy for me; It was easy for me to become skilful at using the multimedia application; The interaction with the multimedia application was clear and understandable; Overall, I found the multimedia application easy to use; I found it useful to be able to hear the sounds of the case studies placed on the thorax model; O…	Participants indicated in a user satisfaction questionnaire that they found the application helpful, easy to use and that they would recommend it to other persons in their field.	Results indicate that participants are able to better identify different lung sounds, going from an average of 63% (S.D. 18.3%) in the pre-test evaluation to an average of 90% (S.D. of 11.5%) after practising with OMARC.	Ease of use Learning performance Satisfaction Usefulness	Early	developed during this research project.	1	To confirm the findings of the pilot study and provide conclusive evidence about OMARC’s efficacy and increased learning effect, a study with a significantly larger number of participants should be done.	Simulation training	OMARC is designed to work online and additionally enriches the learning experience through the introduction of case studies, which provide contextual information about the circumstances that might be present when the sounds are heard. An important outcome of this work is the objective evaluation of the benefit to student learning and the objective demonstration that this is an application that ac…	Laboratory testing
#59	Mettiäinen	Electronic assessment and feedback tool in supervision of nursing students during clinical training	Finland	2015	The Electronic Journal of e-Learning	Inquiry methods	Mixed methods (Post-test one-group design + Qualitative methods)	Questionnaire			Focus groups				Open-ended questions	Usability					The aim of this study was to determine nursing teachers’ and students’ attitudes to and experiences of using an electronic assessment and feedback tool in supervision of clinical training.	The electronic assessment and feedback tool, called eTaitava, connects learners, teachers and workplace mentors in on-the-job training environments. The use of the assessment and feedback tool can be understood as a technology-supported form of on-the-job learning, where learning is seen as holistic information processing and interpretation.	The theory of constructive learning	121	Nursing	1+8	Nine of the teachers participated in the interviews and survey, and 112 students responded to the survey		The studied questions were: 1. What factors contributed to the teachers’ use of the new electronic assessment and feedback tool eTaitava? 2. What was the significance of eTaitava for students’ learning in teachers’ opinion? 3. What was the significance of eTaitava for students’ learning in students’ opinion?	They thought the software was easy to use and answering the questions took about 5 minutes a day. Based on the students’ and teachers’ experiences, the use of the electronic assessment and feedback tool supported supervision of clinical training. It supported the students’ target-oriented learning, supervised the students’ daily work, and made it visible for the teachers. Responding to the softwa…		Ease of use Usefulness	Late	eTaitava has been used in approximately 30 educational institutions in Finland.	1	Not stated	Clinical placements	The application can be used to send diverse series of questions to the student and training supervisor to monitor and assess the student’s learning. The teacher constructs the questions through the eTaitava webbased user interface. The questions are saved and set to be sent on certain days. The daily questions can be either open-ended questions or statements such as "I have the basic knowledge of…	Field testing
#60	Milner, McCloud & Cullen	The Evidence Appraisal Game: An Innovative Strategy for Teaching Step 3 in Evidence‐Based Practice	USA	2020	Worldviews on Evidence-Based Nursing	Inquiry methods	Post-test one-group design	Questionnaire							Likert scale ratings	Usability					Not stated	The game has a practice level and five additional levels that range in difficulty from basic to expert. Each level has nine scenarios, and the user reads the scenario and selects the LOE from the hierarchy embedded in the game.	No	66	Nursing & Medicine	Not stated	Twenty-six DNP (doctor of nursing practice) and 40 physician assistant students completed an evaluation of the mobile education game.			Most students believed that the game was a fun way to build and strengthen their critical appraisal skills (M = 4.22, SD = .84). Students believed that their understanding of identifying the research design and corresponding LOE improved after playing the game (M = 4.03, SD = .80). Students liked the design of the game and the ability to play from their phone (M = 4.03, SD = .88).		Satisfaction Usefulness	Early	The idea for the Evidence Appraisal Game evolved from Mick’s (2016) Appraising Evidence Game, where staff nurses reviewed statements from research and other types of arti_x0002_cles and practiced identifying the LOE. We further devel_x0002_oped Mick’s concept	1	Not stated	Not specified		Not specified
#61	Mladenovic et al.	The effect of a mobile application for learning about traumatic dental injuries during the COVID-19 pandemic	Serbia	2021	Srpski Arhiv Za Celokupno Lekarstvo	Inquiry methods	Post-test one-group design	Questionnaire							Likert scale ratings	Usability					The aim of this study was to evaluate the impact of mobile learning during COVID-19 pandemic, using an application for managing TDIs.	A step-by-step mobile application for managing traumatic dental injuries was developed	No	56	Dentist	7	Involved 56 fifth-year students in a five-year-long schooling program (average age is 23 years) at the Department of Dentistry, the Faculty of Medicine, University of Priština (Kosovska Mitrovica)		1. Mobile phone application helped me master the dental injury teaching unit 2. Mobile phone facilitated my understanding of clinical protocol following dental injuries 3. The advantage of the Mobile phone application is its accessibility at any time using a smartphone and ease of use 4. This type of additional learning can be very helpful in learning in other disciplines as well 5. I have master…	Over 90% of the respondents believed that the mobile phone application facilitated the learning process, im_x0002_proved their understanding of the teaching unit, and pro_x0002_vided great convenience in terms of information access (Figure 3). Over 85% of respondents believed that they have mas_x0002_tered the treatment following dental injury, mostly con_x0002_cerning injuries of permanent teeth…		Context of use Ease of use Satisfaction Usefulness	Early	In the light of the COVID-19 pandemic and the transfer to online teaching methods, a curric_x0002_ulum-aligned mobile application dedicated to dental injuries teaching (Dent.IN JURY) was developed by the corresponding author	1	One of the limitations of this application is that it is Android exclusive, so it is necessary to adapt it to oth_x0002_er platforms in order to be available to all users (iOS, Windows Phone).	Classroom setting	After one week of using that mobile application, all students completed a questionnaire in electronic form concerning teaching satisfaction.	Field testing
#62	Morris & Maynard	Pilot study to test the use of mobile device in the clinical setting to access evidence-based practice resources	United Kingdom	2010	Worldviews on Evidence-Based Nursing	Inquiry methods	Pre-post-tests one-group design	Questionnaire								Usability	Usage				To test the feasibility and acceptability of the use of a mobile device to access evidence-based practice (EBP) resources in the clinical setting.	Use of a mobile device to access evidence-based practice (EBP) resources in the clinical setting.	No	19	Physiotherapy & Nursing	6	Nineteen undergraduate physiotherapy and nursing students took part in the study.		Questions were: 1. I found it easy to learn to operate the iPAQ. 2. I found it easy to move from one application to another using the iPAQ (e.g., Microsoft Word to the Internet). 3. I found it easy to access the information I needed for the EBP study from the iPAQ. 4. I had difficulty accessing the Internet using the iPAQ. 5. The iPAQ screen size was adequate. 6. The characters on the screen were…	The main findings indicated a generally low level of utilisation of the mobile device in the clinical setting, primarily due to practical difficulties associated with accessing the Internet and the small size of the screen. Consequently, the majority of the students used personal computers (PCs) to access EBP resources. Through the process, students reported improvements in their knowledge and sk…		Context of use Ease of use Navigation Operational usability Usefulness	In the middle	The focus of the pilot project was on the feasibility and acceptability of using a mobile device in the practice setting in order to access EBP resources. Face and content validity were established as part of the development process. --though based on earlier web site tested in previous study	1	The Web site designed for our earlier study (Morris & Maynard 2009) was modified to primarily include Web links to key EBP resources on developing search strategies, access to and critical appraisal of clinical guidelines, and preappraised summaries of primary research	Clinical placements	EBP during clinical placements with the use of a mobile device	Field testing
#63A	Nabhani et al.	Development and evaluation of an educational game to support pharmacy students	United Kingdom	2020	Currents in Pharmacy Teaching and Learning	Inquiry methods	Post-test one-group design	Questionnaire							Qualitative and quantitative questionnaires	Usability					This research aimed to evaluate the game in terms of design, content, and impact on students' performance and confidence.	United Kingdom pharmacy students need to efficiently navigate the British National Formulary (BNF), a standard medicines reference source. “Pharmacy Challenge” is a web-based prototype game based on the BNF.	The Relevance Embedding Translation Adaption Immersion and Naturalisation (RETAIN) model	56	Pharmacy	6	Phase 1: The majority (80%; 56/70) of students completed the questionnaire.		Relevance: How well was relevant content from the curriculum introduced as part of the SG? Embedding: To what extent is the academic content coupled with the context of the SG? Transfer: Are students able to transfer knowledge from the SG to new or similar contexts? Adaptation: To what extent are students able to apply their gained knowledge following SG engagement? Immersion: To what extent is t…	Phase 1: I really enjoyed playing the “Pharmacy Challenge” game (n = 45) The game was very stimulating (n = 45) The pharmacy educational game motivated me to do well in my studies (n = 45) I learnt something new from playing the game (n = 45) The game was challenging (n = 44) The feedback the game provided was very helpful (n = 44) I found the game satisfying (n = 45) The goals/aims of the game w…		Ease of use Learnability Learning performance Satisfaction Usefulness	Early	Pilot and revised verison tested	1	Following feedback from Phase 1, minor changes were implemented to better support the design, content, and playability of Pharmacy Challenge	Classroom setting	The game was only accessible for a week, and some students had placements and assignments to complete and revision for mid-module tests.	Field testing
#63B						Inquiry methods	Post-test one-group design	Questionnaire							Qualitative and quantitative questionnaires	Usability								152	Pharmacy	6	Phase 2: The response rate to the questionnaire was 60% (152/256);				Phase 2: Before: Speed at using the BNF (n = 120) After: Speed at using the BNF (n = 120) Before: Increased knowledge of BNF sections (n = 120) After: Increased knowledge of BNF sections (n = 120) Before: Confidence in extracting the information from the text (n = 120) After: Confidence in extracting the information from the text (n = 120) Before: Confidence in knowing where to look for an answer…		In the middle		1	Following Phase 1 and in response to student feedback, the following changes were made: instructions on use of the game prior to implementation, an extended duration for players to access the game, and directing students to suitable internet browsers in order to avoid previously cited technical issues and formatting (e.g., loading game features).		Phase 2: The questionnaire was distributed to all Level 6 and 7 pharmacy students (n=256) via the university's virtual learning environment (Blackboard). A hard copy of the questionnaire was also made available to increase the response rate. Students were invited to play the game and then complete the questionnaire.	Field testing
#63C						Inquiry methods	Post-test one-group design			Test					Quiz (phase 3)				Knowledge					33	Pharmacy	6	Sixty students participated in the quizzes, with 33 taking part in both quizzes, thus these 33 were included as part of the performance analysis.				Phase 3: Sixty students participated in the quizzes, with 33 taking part in both quizzes, thus these 33 were included as part of the performance analysis. When comparing scores from the pre and post quizzes following the implementation of the game, there was a significant increase (p = .87 × 10−4) in correct answers with the mean score rising from 4.4 to 6.2 out of 8 possible marks. The majority …		In the middle		1				Field testing
#64A	Noguera, Jimenez & Osuna-Perez	Development and evaluation of a 3D mobile application for learning manual therapy in the physiotherapy laboratory	Spain	2013	Computers and Education	Inquiry methods	Post-test one-group design	Questionnaire							Likert scale ratings + Open-ended questions	Usability					This article present a novel anatomy learning application for mobile devices and describe the successful embedding of such tool into a practical manual therapy course in a laboratory.	Our application permits students to visualize patients’ images (e.g., computerized tomography [CT] or magnetic resonance imaging [MRI] scanning) as vivid and fully interactive 3D objects on a handheld device.	No	84	Physiotherapy	2	All second-year physiotherapy students of our University took part in this study. Of the 70 students evaluated, 51 (72.9%) were female and 19 (27.1%) were male. In addition, the 14 physiotherapy professors of our University also participated in the evaluation, 8 females (57.1%) and 6 (42.9%) males.		The questionnaire contained 22 questions including 20 limited response choice questions and 2 space limited free-text questions. These questions cover the management of the device (questions Q1–Q4), the user’s opinion of the device (questions Q5–Q9), the application utilities (questions Q10–Q17) and the tool assessment (questions Q18–Q20). The questionnaire ended with two open questions comparing…			Learning performance Satisfaction Usefulness	Early	Development and evaluation of a 3D mobile application	1	Suggestions for future modifications of the tool	Simulation training	Anatomy learning application for mobile devices. The target users are students learning hands-on physical therapy in the teaching laboratory. Each practical lesson in the laboratory lasted about five hours, and involved an anatomy review of the body area to be palpated during the session. The review was followed by a description of different manipulative techniques and a practical demonstration p…	Field testing
#64B						Inquiry methods	RCT's	Questionnaire							Likert scale ratings + Open-ended questions				Knowledge					76	Physiotherapy	2	All second-year physiotherapy students of our University took part in this second study. Of the 76 students evaluated, 42 (55.3%) were female and 34 (44.7%) were male.			The learning experience of the app was tested.	Regarding the first practical lesson (about the knee and ankle), the mean value and standard deviation of the first posttest scores were 6.87 _x0003_ 0.8 for the experimental group and 4.8 _x0003_ 0.8 for the control group, as depicted by the left graph ofFig. 7. According to the t-test result, a significant difference was found between the two groups				1		Simulation training		Field testing
#65	O'Connell et al.	Near field communications technology and the potential to reduce medication errors through multidisciplinary application	Ireland	2016	mHealth	Inquiry methods	RCT's	Questionnaire							Likert scale ratings (Technology Satisfaction Questionnaire)	Usability			Knowledge		We aimed to develop and then determine if a prototype NFC system could be used by doctors, nurses and pharmacists through each stages of medication use in hospital. In addition, we aimed to evaluate if use of an NFC system could reduce medication errors when compared with the currently used paper-based system.	Near field communication (NFC) is a technology which allows contactless data transfer. NFC technology has the potential for use within healthcare systems to allow secure transfer of data and provides a sophisticated alternative to single-direction data transfer in RFID bar code medication systems.	No	89	Medicine, Nursing & Pharmacy	11	Final year medical, nursing, and pharmacy students. A total of 89 students were recruited between September and December 2014 for participation including 36 medical students, 10 nursing students, and 43 pharmacy students.		Questions was: System usage; Simplicity of use; Efficiency of use; Ease of learning; Error messages; Organisation of information; System interface; Range of function; Use by medical students; Use by nursing students; Use by pharmacy students	A mean satisfaction score of 2.30 was reported by users, (rated on seven-point scale with 1 denoting total satisfaction with system use and 7 denoting total dissatisfaction).	A significant difference in the commission of medication errors was seen when NFC and paperbased medication systems were compared. Paper use resulted in a mean of 4.09 errors per prescribing round while NFC prescribing resulted in a mean of 0.22 errors per simulated prescribing round (P=0.000). Likewise, medication administration errors were reduced from a mean of 2.30 per drug round with a Paper…	Ease of use Learning performance Operational usability Satisfaction Simplicity	Early	We designed a NFC-based system entitled “eRemedy” using the “PhoneGap” framework for Android tablet computers and NFC-tagged identification bracelets.	1	Further development of the system to prevent such problems is necessary before the technology may be fully implemented.	Simulation training	To test the electronic system in a cross-over observational setting on a simulated ward.	Field testing
#66	Oliveira et al.	Profile of Educational Technology Use by Medical Students and Evaluation of a New Mobile Application Designed for the Study of Human Physiology	Brazil	2019	Journal of Medical Systems	Inquiry methods	RCT's	Questionnaire		Test					Likert scale ratings + Exam grades	Usability			Knowledge		We sought to evaluate the expectation and fre_x0002_quency of use of technological resources by medical students, with an emphasis on available mobile apps for the advancement of learning biological and medical sciences. Moreover, we sought to develop a new mobile app for the complementary study of human physiology and to test the usefulness of this tool in a randomised controlled trial	A total of 151 questions addressed the topics of “cellular physiology” (26 questions), “cardiovascular physiology” (77 questions), and “respiratory physiology” (48 questions). All questions were subdivided into three difficulty levels: easy, medium, and difficult, each with different times for resolution	No	110	Medicine	11	A randomised controlled trial was performed to assess the impact of app use on grades. Selected participants were en_x0002_rolled in the “Human Physiology I” course, either on the first (n = 97) or second (n = 92) semester of 2016. The students included in the study (n = 110) were random_x0002_ized (by software, Microsoft Excel) into two groups: one that used the mobile app (n = 39 in the first s…		Fig. 5: a) I used the applicaton frequently in my day-to-day life; b) The application assisted me in the study of physiology; c) I was motivated to study physiology due to the use of the application; d) I used the application as a self-assessment; e) The application led me to seek complementary bibliography; f) I felt that the use of the application positively influenced the exam result; g) The u…	Overall, 110 students were randomised and divided into students that received the app (n = 60) and controls (n = 50). Figure 3 presents a flowchart (following CONSORT recommendations, 2010) demonstrat_x0002_ing the flow of participants along the study. The adherence was low for app use in the first semester (20.5%) due to tech_x0002_nical problems that delayed app delivery to students, which did …	Regarding the performance of students, there was no sig_x0002_nificant difference in test grades between groups (p = 0.48). The mean (standard deviation) final grade (average of three exams) for the app group was 6.76 (1.04) as compared with 6.60 (0.97) for the control group (Fig. 4). There was also no significant difference when scores from each test were com_x0002_pared between groups. Mean gra…	Frequency of use Learning performance Satisfaction	Early	We developed a mobile app in the format of a “quiz” including human physiology questions equivalent to the course content of Human Physiology I from the UFPR Medical School cur_x0002_riculum (students study Human Physiology for three semes_x0002_ters) and based on its recommended	1	When asked about the improvements to the app that they would like to see (n = 15 respondents), the main points raised by the users were the need for a greater number of questions (40%, n = 6), more questions on the difficult level (20%, n = 3), more questions with graphs (20%, n = 3), and a longer time to solve the questions (20%, n = 3).	Classroom setting	Following randomization, the groups presented similar academic indices (the academic perfor_x0002_mance index, calculated by the institution and tested using the Wilcoxon test). The use of the app was voluntary and intended to be complementary to other methods of study.	Field testing
#67	Orjuela, Uribe-Quevedo, Jaimes & Perez-Gutierrez	External automatic defibrillator game-based learning app	Colombia	2015	IEEE Games Entertainment Media Conference (GEM)	Inquiry methods	Post-test one-group design	Questionnaire								Usability					This work presents the development of an External Automatic Defibrillator Game-based Learning App that allows learning and practising without depending on a mannequin or dummy defibrillator availability.	The AED defibrillator application allows a student to learn and practice CPR and AED use. An AED learning and practising application for mobile devices is developed so the learners can experience the procedure and practice scenarios without having depending on the availability of a dummy AED, a simulation manikin or a real situation requiring a defibrillator.	No	22	Medicine	7	A survey supervised with a medical simulation instructor was conducted among 22 participants from different semesters (1st, 2nd, 7th, 8th, 9th and 10th).			From the survey it was obtained that 4.5% had difficulties to use the app as a result of not being familiar with the procedure and mobile devices. 5% of the participants don’t believe the app can complement traditional means of study due to lack of interest in technology, the others found the material engaging and appropriate. Finally, 90% manifested that the app matches lectures and manikin prac…		Ease of use Satisfaction	Early	This work presents the development of an External Automatic defibrillator Game-based Learning App	1	Future works will be focused on the implementation of more scenarios and patients	Simulation training	To validate the app a survey is applied to students under the supervision of the instructor in medical teaching environment. A survey supervised with a medical simulation instructor was conducted among 22 participants. The activity consisted in presenting the app before the manikin practice begun and instructing them to execute the learning and evaluation module during class.	Field testing
#68	Page et al.	Learnings from the pilot implementation of mobile medical milestones application	USA	2016	Journal of graduate medical education	Inquiry methods	Mixed methods (Pre-post-tests one-group design + Qualtitative methods)	Questionnaire				Interviews				Usability	Usage				We sought to examine variations we found in the use of the tool across programs and explored the experiences of program directors, faculty, and residents to better understand the perceived benefits and challenges of implementing the new tool.	We developed the Mobile Medical Milestones Application (M3App) with3objectives: (1) to facilitate recording narrative descriptions of resident behavior in real time by multiple observers (preceptors, staff, peers) in multiple settings (outpatient clinic, inpatient service, home visits, conferences); (2) to link narrative observations to specific subcompetencies in the Accreditation Council for Gr…	No	356	Medicine	7+8	Faculty (n=164) and residents (n=192)		The interviews addressed 4 areas: (1) program director’s personal use of the M3App and its functionality; (2) resident evaluation and feedback processes prior to implementation of the M3App; (3) impressions of use, acceptability, and utility of the M3App and its use during CCC meetings; and (4) future directions for the tool.	Efficiency and improved CCC discussions; improve the quality of resident evaluations; improved transparency for assignment; cited the importance of a faculty champion in achieving and maintaining consistent use of the app.cited the importance of a faculty champion in achieving and maintaining consistent use of the app.		Context of use Efficiency Satisfaction	Early	We developed a point-of-care resident evaluation tool, the Mobile Medical Milestones Application (M3App), and piloted it in 8 North Carolina family medicine residency programs.	1	The feedback collected from the pilot implementation resulted in improvements to the M3App.	Clinical placements	The M3App combines in a single evaluation tool a narrative assessment that allows observers to record observations of resident behavior in a variety of settings and link them to specific milestone subcompetencies.	Field testing
#69	Paradis et al.	Acceptability of a Mobile Clinical Decision Tool Among Emergency Department Clinicians: Development and Evaluation of The Ottawa Rules App	Canada	2018	JMIR MHealth and Uhealth	Inquiry methods	Post-test one-group design	Questionnaire							The Technology Readiness Index (TRI) with Likert scale ratings and open-ended questions	Usability	Usage			Usage: Number of times assessed and used	The primary objective of this study was to determine acceptability of The Ottawa Rules app among emergency department clinicians. The secondary objective was to evaluate the effect of publicity efforts on uptake of The Ottawa Rules app.	The Ottawa Knee Rule [4], Ottawa Ankle Rules [5], and Canadian C-Spine Rule [6] are 3 internationally validated clinical decision rules that were developed to facilitate rapid detection of bone fractures upon entry into the emergency department (ED) and reduce unnecessary radiographic series.	No	108	Medicine and Nursing	11	A total of 108 emergency department clinicians completed the study including 42 nurses, 33 residents, 20 attending physicians, and 13 medical students completing emergency department rotations.		One-month post-study enrollment, participants were prompted via their verified institutional email to complete a usability survey to assess their perceived acceptability and usability of the app. The survey consisted of multiple-choice, 5-point Likert scale, and open-ended questions designed to ascertain participant demographics, ease of use, and intention for future use and provide the opportuni…	The median Technology Readiness Index for this group was 3.56, indicating a moderate degree of openness for technological adoption. The majority of survey respondents indicated favorable receptivity to the app including finding it helpful to applying the rules (73/108, 67.6%), that they would recommend the app to colleagues (81/108, 75.0%), and that they would continue using the app (73/108, 67.6…		Ease of use Satisfaction Usefulness	In the middle	Mobile app development and pilot testing is presented before they made the app publical avialable. But: this study focus on data collected during that second testing, after the app was made public.	1	Findings from beta-testing (and alpha-testing before that) were then integrated into the app before its public release. From conclusions: As we seek to optimize The Ottawa Rules app based on feedback to improve the user experience, interactive modalities will be provided. Importantly, inclusion of new clinical decision rules and other resources will be incorporated to provide a more comprehensive…	Clinical placements	Participants were instructed to explore the app features and use the app as reasonable when evaluating patients with suspected knee, foot, or neck injuries.	Field testing
#70	Pereira, Kubrusly & Marçal	Desenvolvimento, utilização e avaliação de uma aplicação móvel para educação médica [Development, use and evaluation of a mobile application for medical education]	Brazil	2017	Novas Tecnologias na Educação	Inquiry methods	Post-test one-group design	Questionnaire							SUS questionnaire with Likert scale ratings + TAM questionnaire + Open-ended questions	Usability					This study investigated how the process of construction, use and evaluation in the field of a mobile application for the teaching in Anesthesiology.	Este artigo descreve o processo de desenvolvimento, a utilização e a avaliação de uma aplicação móvel voltada para apoiar a formação de internos e residentes na área de Anestesiologia. [This article describes the process of development, usage and evaluation of a mobile application aimed at supporting the training of interns and residents in the field of Anesthesiology.]	ADDIE model (for developing the app), Co-Design development and Technology Acceptance Model.	20	Medicine	7	20 participants (medical students (n=15) and residents (n=5))	Com a Parte 1, baseada no questionário SUS, pretendeu-se obter informações sobre a facilidade de uso (Usabilidade) e a simplicidade para se aprender a usar a aplicação (Capacidade de Aprendizado). A Parte 2, baseada no Modelo de Aceitação de Tecnologia de Davis (TAM), contou com 8 questões e era voltada para se identificar o nível de utilidade percebida pelos aprendizes sobre a aplicação (Utilida…	3.3. Avaliação da Usabilidade e Utilidade [3.3. Usability and Utility Assessment]. Com a Parte 1, baseada no questionário SUS, pretendeu-se obter informações sobre a facilidade de uso (Usabilidade) e a simplicidade para se aprender a usar a aplicação (Capacidade de Aprendizado). A Parte 2, baseada no Modelo de Aceitação de Tecnologia de Davis (TAM), contou com 8 questões e era voltada para se ide…	A Tabela 1 apresenta um resumo da análise sobre a Parte 1 do questionário de avaliação, que corresponde às questões baseadas na escala SUS. Os resultados demonstram que a aplicação recebeu uma boa avaliação de usabilidade, obtendo escore SUS médio igual a 90,6 (com desvio padrão de 9,2). Ao observar a classificação desse valor segundo dois estudos diferentes, o aplicativo móvel desenvolvido alcan…	Com isso, também se planeja medir os ganhos proporcionados pela aplicação no processo de aprendizagem, que não foram previstos nesse estudo. [With this, it is also planned to measure the gains provided by the application in the learning process, which were not foreseen in this study.]	Ease of use Learnability Satisfaction Usefulness	Early	Esta seção descreve a metodologia utilizada neste estudo, dividindo-a nas seguintes três subseções: descrição do processo de desenvolvimento de uma aplicação móvel voltada... [This section describes the methodology used in this study, dividing it into following three subsections: description of the process of developing an application mobile phone...]	1	Vale ressaltar que alguns dos usuários avaliados sugeriram acréscimos ao aplicativo tais como a inserção de registro gráfico de exames de eletrocardiograma, resultados do coagulograma e exames de imagem (radiografia). [It is worth mentioning that some of the users evaluated suggested additions to the application, such as the insertion of a graphic record of electrocardiogram exams, coagulogram re…	Clinical placements	During a week, a case study was carried out in a hospital	Field testing
#71	Pereira et al.	Building and validating a digital application for the teaching of surgical instrumentation	Brazil	2019	Cogitare Enfermagem	Inquiry methods	Post-test one-group design	Questionnaire							Likert scale ratings	Usability					The present study aimed to improve, through an application, nurses’ training in surgical instruments, to facilitate and arouse the curiosity and attention of the students. Thus, the specific objective of the study was building and validating an application on the teaching of basic surgical instrumentation to nursing students.	Methodological study that proposed the creation of an application for the teaching of basic surgical instrumentation for nursing students.	No	60	Nursing	Not stated	60 nursing students were selected by convenience sampling to compose the sample population. (Only the testing by students is reported here).		Motivation: Interface of the application is attractive; It’s easy to download the application on a mobile on the Android operating system; In general, the application is easy to handle; The application provides effective help Style: The language used in the application is easy to understand; Interface of the application is attractive ; Overall, how do you rate the application? Content: The applic…	Regarding motivation, the subitems were evaluated as excellent by most students, and download and the ability to provide effective help were the best evaluated, with 54 (90%) and 50 (83.4%) of the answers, respectively. The style was evaluated in all subitems as good, very good or excellent, but regarding interface, which refers to the general appearance of the screens of the application, 34 (56.…		Ease of use Operational usability Satisfaction	Early	In the analytical stage, the theme, objectives, target audience, content to be created and infrastructure technology were defined. The theme surgical instrumentation was selected because of the difficulties reported by students regarding the memorization of basic instruments of general surgeries and their functions. Then, a review of the specialized literature was conducted to determine the conte…	2	Not stated	Classroom setting	The participants of the study were those students who were present in the classroom at the time of data collection, which was divided into two moments. First, presentation of the application and recommendation of use for one week; and second, a week later, when the participants were supposed to answer a structured questionnaire with 11 multiple_x0002_choice questions, in which technology was appr…	Field testing
#72A	Pinto et al.	MDFluxo: Ophtalmology education with a PDA efficacy and usability evaluation	Brazil	2008	HEALTHINF 2008 - International Conference on Health Informatics	Inquiry methods	Qualitative methods			Task performance				Observations		Usability		Skills			The aim of this paper is to present MDFluxo, for learning ophthalmology based on handheld computers, and its evaluation among medical students.	The MDFluxo software is based on the book “Federal University of São Paulo (UNIFESP) Guide for Ambulatories Medicine - Ophthalmology” written by Schor et al. (2004).	No	5	Biomedical informatics	11	Nielsen’s heuristic evaluation (Nielsen, 1994) was applied by 5 biomedical informatics students.	Nielsen’s Heuristic Evaluation		3.1 Usability Inspection Some preliminaries results of usability inspection that we are conducting are listed below: 1. We diminished the amount of options present on preliminary releases to clear the screen. 2. There were no icons on the system. Icons increases the mapping with the real world. 3. The exclamation point (“!”) used for “View info on the Author” and the button “Close” have not a con…		Efficiency Errors Learnability Learning performance Operational usability Satisfaction	Early	The MDFluxo project resulted in 22 prototype versions…	1	The MDFluxo project resulted in 22 prototype versions… We evidenced great differences between initial and final prototypes	Classroom setting	App as a supplement to a book.	Laboratory testing
#72B						Inquiry methods	Post-test non-randomized control group design	Questionnaire											Knowledge					Not stated	Medicine	11	Fourth and fifth year medical students were divided in three groups. The first group used MDFluxo as a didactic support, the second group used the Guide of Ophthalmology book (Schor et al., 2004) and the last one group didn’t use any didactic material as support to solve the clinical case.	Each participant was required to answer three questions: the diagnostic hypothesis, etiology for them, and conduct. To each right answer, half right and wrong it will be attributed values 1, 0.5 and 0 respectively and the accomplishment of the trial was timed. The students’ response was corrected and the data tabulated in an electronic spreadsheet. For each question of the test (diagnostic hypoth…			The descriptive statistic, which describes the study results, is present on Table 1. On this table we present average results for the groups that used MDFluxo on PDA, book and the group that didn’t use anything for each question and time.		In the middle		1		Classroom setting	The first group used MDFluxo as a didactic support, the second group used the Guide of Ophthalmology book (Schor et al., 2004) and the last one group didn’t use any didactic material as support to solve the clinical case	Laboratory testing
#73	Quattromani et al.	Smart Pump App for Infusion Pump Training	USA	2018	Clinical Simulation in Nursing	Inquiry methods	RCT's	Questionnaire							SUS questionnaire with Likert scale ratings	Usability		Skills	Knowledge		The objective of this study was to determine if the smart pump app is an effective and engaging educational tool for sophomore and junior-level nursing students compared with existing traditional training methods for teaching smart infusion pumps.	An educational app smart pump has been developed by health scholars for hospital-based nurses to stay current on smart intravenous medication infusion pump skills	No	181	Nursing	6+10	The study population consisted of local, national, and international nursing students who were first-time undergraduates, second-time undergraduates, and master’s level nursing students enrolled in eligible classes during spring semester. After randomization, 87 were assigned to the traditional group, and 94 were assigned to the app group.		System Usability Scale (SUS) questionnaire. I think I would like to use the tablet app teaching method frequently; I thought the system was easy to use; I would imagine that most people would learn to use this system very quickly; I felt very confident using the system; I think that I will feel more comfortable at the patient’s bedside because I used this system; I found the system unnecessarily …	The participant feedback on the SUS was overall in favor of the smart pump app (Table 2). Most of them (70.2%) strongly agreed or agreed the app was easy to use with a median score of 4 (IQR, 3-4) with five being the highest score. Similarly, 50.9% of students strongly agreed or agreed that they would imagine most people would learn to use this system very quickly with a median score of 4 (IQR, 3…	No significant difference was noticed on outcomes of knowledge, simulation checklists, time spent on programming during simulation, or learner confidence of smart pumps. Students favorably rated the smart pump app as an educational tool.	Learnability Learning performance Satisfaction Usefulness	Not described	An educational app smart pump has been developed by health scholars for hospital-based nurses to stay current on smart intravenous medication infusion pump skills.	1	Not stated	Simulation training	Simulation sessions consisted of three roles; assessment nurse, charge nurse, and medication nurse. Each role was randomly assigned.	Field testing
#74	Robertson & Fowler	Medical Student Perceptions of Learner-Initiated Feedback Using a Mobile Web Application	USA	2017	Journal of Medical Education & Curricular Development	Inquiry methods	Qualitative methods				Focus groups					Usability					This study represents preliminary work as part of a plan to investigate the perceptions of a student-driven system to request feedback from faculty using a mobile device and Web-based application.	VSTAR Compass, developed by the Vanderbilt University School of Medicine, is a Web application designed for use with a mobile device with the intent to empower students to request feedback from supervising physicians	No	18	Medicine	4	Fourth year medical students taking a 4-week anesthesia clerkship were recruited via email prior to their first day of the course.		Questions in the focus groups: 1. How do you currently receive feedback about your clinical performance? 2. What are your thoughts about requesting feedback from a faculty physician? 3. What are your thoughts about requesting feedback from residents? 4. Do you think timely feedback can improve your clinical skills or performance? 5. What are your thoughts about using a mobile device to request re…	Results revealed the following themes: (1) students often have to solicit feedback, (2) timely feedback is perceived as being advantageous, (3) feedback from faculty is perceived to be more effective, (4) requesting feedback from faculty physicians poses challenges, (5) the decision to request feedback may be influenced by the student’s clinical performance, and (6) using a mobile device and Web …		Satisfaction	Not described		1	Future considerations that may improve the usability and perception of VSTAR Compass should include development of a thorough orientation session for students. Implementation of faculty development surrounding the benefits of timely, student-initiated feedback should also be considered.	Clinical placements	We hypothesize that medical students will perceive learner-initiated, timely feedback to be an essential component of clinical education	Field testing
#75A	Romero et al.	Design and usability testing of an in-house developed performance feedback tool for medical students	Germany	2021	BMC Medical Education	User testing methods	Think-aloud methods	Questionnaire		Task performance		Interviews				Usability	Usage			Usage: Completion rates; Time on task	This article reports on the design and initial testing of a feedback tool for medical students at Charité Universitätsmedizin, Berlin, a large teaching hospital	Students log in to see a dashboard of “cards” featuring summaries of assessment results, a portal for the documentation of acquired practical skills, and an overview of their progress along their course.	No	22	Medicine	7	Study B: Twenty-two medical students (mean age 23.8 years, 14 females (63%) participated, who were equally distributed among semesters 2–11.	Study B: During the test, the task completion rates (in %), time on task (in s.) and the number of non-critical errors were recorded (non-critical errors are errors that do not pre_x0002_vent successful completion of the task and the scenario). Overall satisfaction with the tool and the experience were measured by qualitative feedback at the end of the usability test.		Study B: Task completion success rate Averaged over all tasks and participants, the task completion success rate was 78%. On average, participants spent 40 s (SD = 24) on the completion of each task. ...tool, and we concluded that the navigation click paths needed simplifying. We also reduced the complexity of graphs and bar charts. Following redesign the tool was released to all students.		Effectiveness Efficiency Errors Navigation Satisfaction	Early	First pilot-testing (B)	1	Further development will integrate users’ recommendations for additional features as well as optimizing data flow. Redesign following study B….	Classroom setting	Prototyping stages, specifically a requirements analysis (study A) and usability testing (study B). Usability evaluation following release – methods (Study C, D & E). The final design of LevelUp was evaluated using surveys fol_x0002_lowing release. Two questionnaires addressed usability of the tool amongst both LevelUp users and students who had not yet used the platform	Laboratory testing
#75B						Inquiry methods	Post-test one-group design	Questionnaire							SUS questionnaire with Likert scale ratings	Usability								22	Medicine	7	Study C: A sample of 22 users (semesters 2–9) gave feedback via the dashboard survey in the initial analysis.	Study C: Since January 2020, registered users have had the opportunity to take part in an online survey to evalu_x0002_ate their experiences with the platform (attachment C), accessed exclusively via a link on the dashboard page. A questionnaire including standard usability and website experience measurement criteria, the System Usability Scale (SUS) [19].		Study C: The overall impression of the platform LevelUp was rated positively (M = 1.8, D = 0.9) by all participants. Students’ intention to use and revisit rating (M = 2.2, SD = 1.3) showed that students have a strong intention to revisit the platform. The mean SUS rating of 81.2 (SD = 14.1) indicated a good usability of the platform LevelUp (a “good” SUS score is above 76 [23, 24]). In April 202…		Learnability Satisfaction	In the middle	Release testing (C)	1	Improvements still need to be made to the tool. Further development will integrate users’ recommendations for additional features as well as optimizing data flow.	Classroom setting	Prototyping stages, specifically a requirements analysis (study A) and usability testing (study B). Usability evaluation following release – methods (Study C, D & E). The final design of LevelUp was evaluated using surveys fol_x0002_lowing release. Two questionnaires addressed usability of the tool amongst both LevelUp users and students who had not yet used the platform	Field testing
#75C						Inquiry methods	Post-test one-group design	Questionnaire							Respondents were classified as ‘user’, or one of two types of ‘non-user’ + Open-ended questions	Usability								736	Medicine	7	Study D: In total a sample of 736 students participated (response rate = 22%,=24.7 years (SD = 4.6 years), female = 64.6%, diverse =1.6%) sent out to all MCM students.	Study D: From January – March 2020, we evaluated students’ experiences with LevelUp via an additional online questionnaire (attachment D) sent out to all MCM students. A quantitative and qualitative analysis of open-ended questions on the current features, suggested improve_x0002_ments as well as obstacles to using LevelUp was carried out.		Study D: In total, 223 students (30%, user group) produced 138 responses to the open-ended question “How do you currently use LevelUp?”. Two hundred forty-three students (33%, non-users type 1 group) gen_x0002_erated 92 responses overall according to the open-ended question “What features does a feedback tool need”. Fi_x0002_nally, 270 students (37%, non-users type 2 group) made 81 comments in re…		Frequency of use Satisfaction	In the middle	Release testing (D)	1	Improvements still need to be made to the tool. Further development will integrate users’ recommendations for additional features as well as optimizing data flow.	Classroom setting		Field testing
#76	Salem et al.	Student Acceptance of Using Augmented Reality Applications for Learning in Pharmacy: A Pilot Study	Australia	2020	Pharmacy	Inquiry methods	Post-test one-group design	Questionnaire							Likert scale ratings + Open-ended questions	Usability					The aim of this study is to use a mobile-based AR technology to develop an interactive learning module about contraceptive devices and medicines and to measure its acceptability and usability by undergraduate pharmacy students.	The AR learning module was designed to provide a real-life, interactive, student-centred experience to supplement learning in the field of women’s health, with a focus on contraception and hormone replacement therapy (HRT).	No	33	Pharmacy	3	Out of the 37 students enrolled in the third-year clinical pharmacotherapy course, a total of 33 (89.2%) pharmacy students consented to participate in the AR learning experience and answered a survey questionnaire on completion		The use of the AR stimulated my interest to learn about medicines; The use of the AR app is useful teaching resource when compared with other methods for medicine training such lectures and tutiorial exercices; The AR app was able to present medicines information relating to a typical patient-pharmacist communication encounter; The AR images did not distract from identifying medicines information…	On a Likert Scale of 1 (strongly disagree) to 5 (strongly agree), students rated their satisfaction and preferences for using AR for learning, as shown in Table 2. The majority of students agreed or strongly agreed that the AR learning module motivated them to learn about medicines (84.8%, n = 28) and that AR is successful at presenting medicine-related information for learning (81.8%, n = 27). S…		Operational usability Satisfaction Usefulness	Early	The AR learning module was created and embedded as a non-assessable supplementary learning module in a Clinical Pharmacotherapy course in the undergraduate pharmacy curriculum.	1	Based on this feedback, closer attention will be given to the volume and clarity of audio in future AR module development.	Classroom setting	The AR resources were introduced to the students in a face-to-face classroom setting. The students were informed how to use the software and then provided with a tablet onto which HP Reveal® had been downloaded, or they were assisted with downloading the app on to their own phone. Students then progressed through the learning module at their own pace.	Field testing
#77	San Martín-Rodríguez, Escalada-Hernández & Soto-Ruiz	A themed game to learn about nursing theories and models: A descriptive study	Spain	2020	Nurse Education in Practice	Inquiry methods	Post-test one-group design	Questionnaire		Test						Usability			Knowledge		The main aim of this study is to evaluate nursing students’ satisfaction and knowledge acquisition after participating in a specific themed game to learn about Nursing Theory. As a secondary aim, the students’ assessment of the game design was analysed.	It was set in the American Nurses Association Hall of Fame and its ultimate goal was to reveal a “non-nurse” impostor who had infiltrated the Hall of Fame. There is no game-based study for learning the most abstract theoretical aspects of the discipline, such as nursing models and the_x0002_ories, mentioned in the literature.	No	77	Nursing	1	Out of the 77 students who voluntarily answered the satisfaction questionnaire, 83.1% (n = 64) were aged between 18 and 19 years old, 9.1% (n = 7) were aged between 20 and 29 years old, 2.6% (n = 2) were aged between 30 and 39 years old and 5.2% (n = 4) were 40 years old or more. Regarding gender, 92.2% (n = 71) of the students were women.			In relation to the satisfaction assessment, the students gave the game an overall average score of 7.60 points (SD: 1.33) out of 10, where the lowest score was a 4 and the highest a 10. In turn, Table 3 shows the score obtained for each aspect of the game being assessed ranging from 1 to 5, expressed using the average and the SD. Among the seven items being assessed, all except one received a mea…	Table 2 shows the average scores and the SD obtained in the knowledge assessment. The total average score obtained was 8.36 points (possible range between 0 and 10) with an SD of 1.09. The average score of each of the 6 modules ranged from 9.27 (SD:1.08) in the “Module 1: School of Needs” to 7.42 (SD: 1.10) in the “Module 2. School of Interactions”.	Learning performance Operational usability Satisfaction	Early	The game, called “The Nurse Theorist Game”, was designed by the authors who were teachers on the “Fundamentals of Nursing” course	1	Finally, in relation to students’ recommendations for future imple_x0002_mentation, it should be highlighted that two thirds of them suggested reducing the quantity of content covered through the game, making changes to stop groups copying each other and giving a better expla_x0002_nation of the dynamics at the start of the game. Probably due to the nature of the content being covered, the studen…	Classroom setting	The immediate knowledge data was obtained as each of the 6 game modules was completed. The Socrative mobile app was used for this, where students answered the 10 assessment questions as a group. In total, responses from 101 students were recorded. Once the sixth week of the game had been completed, the students answered the on-line questionnaire individually regarding satisfaction and socio-demog…	Field testing
#78	Schnepp & Rogers	Evaluating the acceptability and usability of EASEL: A mobile application that supports guided reflection for experiential learning activities	USA	2017	Journal of Information Technology Education: Innovations in Practice	User testing methods	Think-aloud methods	Questionnaire		Task performance		Interviews				Usability					To examine the early perceptions (acceptability) and usability of EASEL (Education through Application-Supported Experiential Learning), a mobile platform that delivers reflection prompts and content before, during, and after an experiential learning activity.	The EASEL platform leverages inherent functionality of mobile devices, such as GPS and persistent network connectivity, to adapt reflection tasks based on location or time. Students using EASEL will engage in guided reflection, which leads to metacognition and can help instructors scaffold learning.	David A. Kolb’s model of Experiential Learning	72	Not clear	Not stated	Needs analysis: Questionnaire 1, n=23 students. Questionnaire 2, n=22 students and n=13 faculty. Usability: think-aloud, n=6 students and n=8 faculty		In the usability phase of the evaluation, the researchers were interested in how students and faculty interacted with the EASEL interface and how they found the experience. Data was collected during real use of the prototype using a combination of post-task questionnaires and facilitator/observer interviews and a usability questionnaire at the end. This questionnaire was based on the Systems Usab…			Learnability Satisfaction	Early	To inform the development of a mobile application…	1	Both the needs analysis and usability assessment provided justification for continued development of EASEL as well as insight that guides current development.	Other	The app was usability tested in a lab, think-aloud method. (before that, a needs analysis in the classroom as part of existing class)	Laboratory testing
#79	Smith et al.	Paediatric musculoskeletal matters (pmm) - collaborative development of an online evidence based interactive learning tool and information resource for education in paediatric musculoskeletal medicine	United Kingdom	2016	Pediatric Rheumatology	Inquiry methods	Mixed methods (Post-test one-group design + Qualitative methods)	Questionnaire			Focus groups					Usability					They describe the collaborative development of an evidence based, free online resource namely ‘paediatric musculoskeletal matters’ (pmm). This resource was developed with the aim of reaching a wide range of health professionals to increase awareness, knowledge and skills within paediatric musculoskeletal medicine, thereby facilitating early diagnosis and referral to specialist care.	‘Paediatric musculoskeletal matters’ (pmm) was developed with the aim of reaching a wide range of health professionals to increase awareness, knowledge and skills within paediatric musculoskeletal medicine, thereby facilitating early diagnosis and referral to specialist care.	No	74	Medicine and Nursing	11	Participants (n = 74) representing the target audience of pmm included medical students (n = 17), primary care doctors (n =1), primary care trainee doctors (n = 11), primary care doctor trainers (n = 6), paediatric trainees (n = 7), primary care nurses (n = 2), paediatric nurses (n = 14), student nurses (n = 11) and nurses working in other health care environments (n = 5). Target audience represe…		Theme 1: mobile/Web compatibility; Theme 2: content design; Theme 3: effective navigational design; Theme 4: aesthetic quality; Theme 5: facilitating access;	Feedback was positive; “Very easy to follow and navigate”, “Easy to find what you’re looking for”; “The layout ofthe content made logical sense and I liked that all the section headings were ‘exploded’ along the left hand side of the page”.A full test website was then developed with further usability testing within the stakeholder group (n = 10) confirming the resource to be accessible, acceptabl…		Navigation Operational usability Satisfaction User-friendly	Early	We describe the collaborative development of an evidence based, free online resource namely ‘paediatric musculoskeletal matters’ (pmm).	2	Further ‘internationalisation’ of pmm is planned as well as a pmm app to aid access to information where Internet access is limited.	Other	First an online survey, then viewing of the (online?) site and providing feedback and doing simple tasks there. Iterative, collaborative process with stakeholders and experts.	Not specified
#80	Strandell-Laine et al.	A process evaluation of a mobile cooperation intervention: A mixed methods study	Finland	2019	Nurse Education Today	Inquiry methods	Mixed methods	Questionnaire					Written qualitative reflections		SUS questionnaire with Likert scale ratings + Questions developed for this study + Essay	Usability					To describe the development of a mobile application for student-teacher cooperation and to examine the acceptability of the mobile cooperation intervention for advancing intervention development.	The App was designed to facil_x0002_itate student-teacher cooperation and to provide additional features that are not possible or more time consuming when using email-based cooperation and paper-based documentation	No	52	Nursing	2	Second-year pre-registration nursing students (N = 52) from one nursing school.		When using the App, I experience that it was a time saving method regarding practicum documentation it was a time saving method for cooperation with the teacher it was a time saving method for cooperation with peers it was possible to use independent of time it was possible to use independent of place it enabled privacy in cooperation between student and teacher it enabled privacy in the cooperat…	Half of the students (50.0%) took the initial functionality training for the App and almost all (90.3%) rated the technical support given during the intervention as adequate. More than two-thirds of the stu_x0002_dents (69.3%) reported a positive attitude regarding their usage of the App in the MCI. The usability of the App was reported to be rather good. The mean SUS score was 69.86 (Standard de…		Learnability Operational usability Satisfaction	Early	This comprised the use of the newly developed mobile web application (Study@CampusPro)	1	Nevertheless, the App needs still further development and the designing of additional features for the two last phases of the MADLC (Vithani and Kumar, 2014), i.e. the Deployment Phase (VII) for general use and the Maintenance Phase (VI) to generate a continuous process based on user feedback.	Clinical placements	The study was conducted across highly specialized wards of seven hospitals in a hospital district in Finland. Process evaluation questionnaires were completed upon completion of the five week intervention and essays were written by the students eleven weeks after the intervention ended.	Field testing
#81	Strayer et al.	A PDA-based counseling tool for improving medical student smoking cessation counseling	USA	2010	Family Medicine	Inquiry methods	Mixed methods (RCT's + Qualitative methods)	Questionnaire			Focus groups					Usability	Usage		Knowledge		This study aimed to determine if a personal digital assistant (PDA)-based SCC tool can improve medical student smoking cessation counseling (SCC) training.	Our objective was to develop and evaluate a PDAbased educational intervention (Educational Smoking Intervention Tool, or E-SMOK-I.T.) to augment teaching SCC to medical students.	No	122	Medicine	3	Third-year medical students. We obtained data for 122 students from a class of 133, for the pre-clerkship/post-clerkship test analysis (n=64, control; n=58, intervention). Of these, 116 completed video observations (n=63, control; n=53 intervention) for use in the final analyses on observed SCC behaviors (Figure 1). One author (SLP) met with students in the intervention group in two groups of fiv…			Students reported discomfort using the PDA with patients, lack of time, and lack of training as barriers to use of the tool. Results from the focus groups: Opportunity for Smoking Cessation Counseling (SCC) limited generally and for students in particular; Use of technology at the point of care inhibited by discomfort and credibility; E-SMOK-I.T. is a helpful reference, but not implementation at …	SCC behaviors, knowledge, and comfort increased among all participants, with no statistical differences between groups. The PDA tool group performed 62% of key SCC activities during the videotaped interview, while the control group performed 69%. For a PDA intervention to be effective in this setting, the tool must be simplified and additional training provided.	Context of use Learnability Learning performance Satisfaction Usefulness	Early	Our objective was to develop and evaluate a PDAbased educational intervention (Educational Smoking Intervention Tool, or E-SMOK-I.T.) to augment teaching SCC to medical students.	1	Not stated	Clinical placements	Students used the app during clinical placements. At the completion of their clerkship, all students participated in a standardized patient interview designed to test their SCC skills in a patient scenario. Standardized patients were trained to portray a smoker in the precontemplative stage	Field testing
#82	Taylor et al.	Developing a mobile learning solution for health and social care practice	United Kingdom	2010	Distance Education	Inquiry methods	Qualitative methods				Focus groups		Written qualitative reflections		Diary notes	Usability					This article presents the findings from a first-stage evaluation of the ALPS mobile assessment processes using the ALPS mobile architecture, from the student perspective.	ALPS (Assessment & Learning in Practice Settings) subsequently commissioned the development and implementation of a tailor-made innovative m-learning architecture designed to support the assessment of the ALPS Common Competences to include mobile delivery of common interprofessional assessment tools and to provide any time, anyplace access to the assessments, learning materials, and tutor support.	Boud (2000) theory of sustainable assessment.	79	Dietetics; Midwives; Dental hygiene and therapy; Speech and language therapy; Occupation therapy; Audiology; Social work; & Childbranch nursing	11	Focus groups were undertaken with eight of the ALPS professional groups: dietetics; midwives; dental hygiene and therapy; speech and language therapy; occupation therapy; audiology; social work; and childbranch nursing.			Generally speaking, the results can be divided into two sets – those concerned with the hardware of the mobile device and those concerned with the assessments that were delivered via the devices. Key themes within the hardware category were ‘becoming familiar with the devices as learning tools,’ ‘device functionality,’ and ‘training.’ Key themes within the assessment category were ‘the challenge …		Context of use Learnability	Early	This article presents the findings from a first-stage evaluation of the ALPS mobile assessment processes	1	Not stated	Clinical placements	All students received standard training on how to use the device and the assessment software in a face-to-face, classroom-based session.	Field testing
#83	Toh, Chui & Yap	Development of a virtual patient record mobile app for pharmacy practice education	Singapore	2014	Archives of Pharmacy Practice	Inquiry methods	Post-test one-group design	Questionnaire								Usability	Usage				The objective of this study was to develop a prototype virtual patient record (VPR) mobile app to educate students on the types of patient health information (PHI) available from EHRs to supplement their pharmacy practice curriculum.	As part of reviewing our pharmacy practice curriculum at our institution, the faculty felt a need to expose our students to the basic workings of an EHR and the types of patient-related and drug-related information that would be relevant for patient counseling and dispensing, so as to provide a smoother transition towards clinical practices. A cross-sectional study was conducted on a small group …	No	31	Pharmacy	6	Response rate was 100% (n = 31). Final-year undergraduate students enrolled in the pharmacy practice module were split into groups of 7-8 and then allocated to a different facilitator by the module coordinator every week.			Most students felt that the app features were understandable and self-explanatory (96.7%). Majority agreed that "PHR" (100%) and "Case Questions" (83.9%) were the most useful features. Majority (90.3%) found the app useful as a teaching aid. Results: In general, the response towards the app was positive, with all students agreeing that it was easy to search for PHI relevant to the case questions.…		Ease of use Learnability Navigation Usefulness	Early	A prototype virtual patient record (VPR) mobile app was created	1	Although, the option for improvement for some features of the VPR app still exists, we hope to incorporate its use in other pharmacy practice modules, and ultimately integrate it in the clinical pharmacy and pharmacy practice curriculum at our institution.	Simulation training	In an undergraduate class for 4 weeks, from March to April 2013. Classes were held once every week in the Department of Pharmacy, National University of Singapore (NUS), where students had to participate in one-to-one role-play counseling sessions with a facilitator mimicking real-life patient encounters, and use the app to solve these cases.	Field testing
#84	Tsopra et al.	AntibioGame®: A serious game for teaching medical students about antibiotic use	France	2020	International Journal of Medical Informatics	Inquiry methods	Mixed methods	Questionnaire			Focus groups				MEEGA+ scale	Usability					We aimed to design a serious game for antibiotics teaching and to evaluate its usability and playability by medical students	We tried to overcome these limitations by designing AntibioGame®, a case-based game for teaching students about antibiotics in primary care.	No	57	Medicine	7	In total, 57 students assessed AntibioGame® (Table 4). They had a mean age of 23 years, and two were “Erasmus students” from other countries. Very few were in the habit of frequently playing video games. For participation, students had to have completed at least two years of a medicine degree		Table 5: Usability; Design - Use Player experience; Satisfaction, Confidence - Learning, Relevance - Interaction, Challenge - Fun - Reality Use for revision	3.2.2. Usability (Fig. 4) Overall, 91 % of the students felt that the AntibioGame® design was attractive. Some described the design as original, captivating and pleasant (Table 5, Ex1), and one felt that it made the discipline of in_x0002_fectious diseases easier to approach. Moreover, 89 % of students found the game easy to play, and 98 % found the rules easy to understand (Table 5, Ex2). In ter…		Ease of use Operational usability Satisfaction Usefulness	Early	We aimed to design a serious game	1	In the future, we aim to add a mixture of different types of games to AntibioGame®, to increase its chances of adoption by students. Other gamification elements exist but were not used here [25]: time pressure, difficul adaptation, content unlocking, evolution of performance score, and multiplayer modes. In the future, we aim to add some of these gamification elements to increase student motivati…	Classroom setting	We evaluated student satisfaction and the usability and playability of the game, by organizing several evaluation sessions. Each session began with a presentation of AntibioGame®. The students then played games for three clinical cases on computer tablets, at the end of which, they could compare their results with those of their peers on a leader board. At the end of the evaluation period, we col…	Laboratory testing
#85	Wu	The use of a mobile assistant learning system for health education based on project-based learning	Taiwan	2014	CIN: Computers, Informatics, Nursing	Inquiry methods	Mixed methods (Post-test non-randomized control group design + Qualitative methods)	Questionnaire				Interviews			Open-ended questions	Usability			Knowledge		To achieve teaching objectives and address the drawbacks of traditional education, this study presents a mobile assistant learning system to help nursing students prepare health education materials.	The proposed system is based onaproject-based learning strategy to assist nursing students with internalizing professional knowledge and developing critical thinking skills. The proposed system comes with audio and video recording functions, allowing nursing students to record the complete learning process before the home visits or during health education practice.	Construct theory for teaching strategies in the PBL process.	36	Nursing	4	Fourth-year nursing students. In-depth interviews were conducted with seven people to determine their perception and acceptance of the learning system.			The statistical analysis presented in this study indicates that adopting a mobile assistant learning system can enhance the effectiveness of nursing student learning. Satisfaction with the learning system; system accelerated data collection and preparation; useful functions;	Therefore, the introduction of the learning system did not increase the cognitive load of the nursing students.	Cognitive load Effectiveness Satisfaction Usefulness	Early	the researcher discussed with nurse educators the system design, user requirements, operating procedures, and accessibility features before establishing the proposed learning system. The proposed system was developed based on the results of this discussion.	1	Not stated	Clinical placements	All students attended public health nursing practical courses and volunteered to participate in this experiment.	Field testing
#86	Wyatt, Li, Indranoi & Bell	Developing iCare v.1.0: An academic electronic health record	USA	2012	CIN - Computers Informatics Nursing	Inquiry methods	Qualitative methods				Focus groups				Nielsen’s Usability Components	Usability					The goal of this usability testing was to guide the development of an academic EHR application for nursing students to use during simulated learning situations.	The authors developed iCare v.1.0 and conducted usability testing through focus groups of faculty and students to create a user-friendly academic EHR.	Nielsen's usability evaluation model	12	Nursing	11	Four subjects participated in each focus group (n = 12). Undergraduate and graduate students, and faculty.	To ensure iCare v.1.0 met the needs of students and faculty, usability testing occurred while it was developed using a rapid prototyping process of design and Nielsen’s7 heuristic methods of evaluation. Faculty and students evaluated the application at various points during its modification (iterative process). Usability testing occurred with focus groups of undergraduate and graduate students an…	The questions concentrated on ease of use, general appearance, and navigation in the program. participants in FG3 were encouraged to identify omissions and more efficient ways to present data.	Learnability, Efficiency, Memorability, Errors, Satisfaction Overwhelmingly, students and faculty reported that iCare v.1.0 was easy to use and required little effort to become familiar with the layout.		Ease of use Efficiency Errors Learnability Memorability Navigation Satisfaction	Early	Here we report the usability testing of the prototype iCare v.1.0. Prior to building the academic EHR,…	3	The second focus group incorporated modifications from the first focus group and evaluated flaws in the design and content.... Participants in the third and final focus group (FG3) evaluated all features and functionality of the completed academic EHR application, which included all revisions and modifications from the FG1 and FG2.	Simulation training	The app was developed for simulation training	Laboratory testing
#87	Yap	Usefulness of the Mobile Interactive Pharmacy Education Enhancement Resource (miPEER) Mobile Web-App as a Learning Tool for Electronic Health Records	Singapore	2017	International Journal of Clinical Skills	Inquiry methods	Post-test one-group design	Questionnaire								Usability	Usage				Our hypothesis was that the app would be useful to pharmacy students as a learning tool to familiarize themselves with the types of PHI in EHR systems. Thus, the objectives of this study were to determine the usefulness of miPEER as a learning tool for students, and its usability as a mobile app on smartphone devices.	A mobile web-app called the “Mobile Interactive Pharmacy Education Enhancement Resource” (miPEER) was developed as an educational tool to familiarize pharmacy students with the types of PHI in EHRs and use them appropriately when providing clinical care.	No	123	Pharmacy	6	A user-perception study was conducted within a pharmacy practice module in an undergraduate class between August and November 2013. Weekly participant response rates of the first survey were 85.3% (123 out of 150), 42.7% (64 out of 150) and 50.0% (75 out of 150) respectively.	A user-perception study was conducted within a pharmacy practice module in an undergraduate class between August and November 2013. The first survey (Survey #1) consisted of 10 questions and was conducted over 3 weeks (#1a, #1b and #1c) at the end of each pharmacy practice class. The second survey (Survey #2, postcourse survey) consisted of 13 questions and was conducted to determine if the imple…	Part B: User Perceptions: Parameters of miPEER VPR feature were good representations of reallife EHRs: Patient Biodata Medical History; Prescription History Lab Data; Students who have not encountered EHRs before will have a better idea of what EHRs are like after using miPEER; Students will know how to identify and extract relevant health information from EHRs to therapeutically manage patients …	Three-quarters of students (28 out of 37, 76%) saw the usefulness of miPEER as a teaching and learning tool for pharmacy practice modules. More than half (19 out of 36, 53%) wanted miPEER to be used as an e-learning platform for future cohorts of pharmacy students. Among all the clinical and pharmaceutical science modules, future pharmacy practice and dispensing classes garnered the most votes (2…		Comprehensibility Learning performance Memorability Navigation Satisfaction Usefulness	Early	We developed an in-house mobile web-app – the “Mobile Interactive Pharmacy Education Enhancement Resource” (miPEER) – to train students on how to...	1	The features that students felt could be better improved were the VPR (28 out of 38, 74%), Druglist (20 out of 38, 53%) and Case Questions (19 out of 38, 50%). Although the VPR feature of miPEER would still need to be improved in order to reflect the complexity of EHR systems in clinical practices, this app was not meant to replicate EHRs, but used as a learning tool for the education of pharmacy…	Simulation training	A user-perception study was conducted within a pharmacy practice module in an undergraduate class between August and November 2013. Classes were held once every week where students had to participate in counseling and dispensing sessions, and use miPEER to solve clinical case scenarios.	Field testing
#88	Zhang, Cheok & Ho	Global Outreach of a Locally-Developed Mobile Phone App for Undergraduate Psychiatry Education	Singapore	2015	JMIR medical education	Inquiry methods	Mixed methods (Post-test one-group design + Qualitative methods)	Questionnaire			Focus groups					Usability					The main objectives of this study are (1) to determine the feasibility and receptiveness of a locally-developed psychiatry mobile phone app and user perspectives (both quantiative and qualitative) towards it, and (2) to determine the receptiveness of a locally-developed app for psychiatry education internationally.	An app containing textbook contents, videos, and quizzes developed in psychiatry.	No	185	Medicine	7	185 students participated in the user perspective survey (5 of the students also participated in focus groups)			A total of 57.1% (105/184) agreed that the app for psychiatry was helpful, and 71.4% (132/184) of the students agreed that a mobile phone app would be a good companion to a traditional textbook. A focus group was conducted with a cumulative total of 5 students (n=5). Thematic analysis was conducted and qualitative feedback are summarized in Multimedia appendix 1. Themes from focus groups • Improv…		Usefulness	In the middle	A web-based app was developed in 2012. A native app were subsequently developed in 2013, and made available in app stores.	1	Not stated	Classroom setting	Text-book transformed to a mobile app, to be used in education	Field testing
																								7790
